# Supplementary material for: Investigation on Mycobacterium tuberculosis Diversity in China and the Origin of the Beijing Clade
Source: PLoS One. 2011 Dec 29;6(12):e29190. doi: 10.1371/journal.pone.0029190 (PMC3248407; doi:10.1371/journal.pone.0029190)
Supplement: Table S2 — MLVA15China profile of 1586 Chinese isolates. The table provides the MLVA15China typing data in 1586 chinese isolates. The H37Rv profile as deduced from in silico analysis of refseq sequence NC_000962 is also indicated for data compatibility purposes. (XLS) [file pone.0029190.s002.xls]

## Sheet: 1587strains
Table S2
Strain ID	Group	ETRA-2165	ETRB-2461	ETRC-0577	ETRD-0580	ETRE-3192	MIRU10-0959	MIRU16-1644	MIRU23-2531	MIRU26-2996	MIRU27-3007	MIRU39-4348	MIRU40-0802	Mtub21-1955	Mtub30-2401	Mtub39-3690
H37Rv		3	3	4	3	3	3	2	6	3	3	2	1	2	2	5
XJ06014	CAS	4	2	2	2	5	6	4	5	2	3	3	3	4	2	3
XJ06158	CAS	4	2	2	2	5	0	0	5	5	3	3	3	4	2	3
XJ06159	CAS	4	2	2	2	5	6	5	5	7	3	3	3	4	2	3
FJ05009	CAS	4	2	2	2	5	7	1	5	6	3	2	3	4	2	3
XJ06018	CAS	4	2	2	2	4	4	2	5	6	3	3	3	4	2	3
XJ06129	CAS	0	2	2	2	5	6	0	5	3	5	3	3	3	2	3
XJ06153	CAS	3	2	2	2	5	4	4	5	7	3	3	3	2	2	3
XJ06033	CAS	4	2	2	2	3	5	3	5	7	3	3	1	4	2	3
XZ06003	CAS	4	2	2	2	4	6	4	5	7	3	2	3	4	4	4
XZ06023	CAS	4	2	2	2	4	6	4	5	7	3	2	3	4	4	4
XZ06210	CAS	4	2	2	2	4	6	4	5	7	3	2	3	4	4	4
Shx05118	Beijing	4	2	4	2	5	2	3	5	7	3	3	3	6	4	3
SC06004	Beijing	4	2	4	2	5	2	3	5	7	3	3	3	6	4	3
ZJ06031	Beijing	4	2	4	2	5	2	3	5	7	3	3	3	3	4	3
Shx05120	Beijing	4	2	4	2	5	2	0	5	7	3	3	3	4	4	3
Shx05272	Beijing	4	2	4	2	5	2	3	5	7	3	3	3	4	4	3
XJ06099	Beijing	4	2	4	2	5	2	3	5	7	3	3	3	4	4	3
XJ06191	Beijing	4	2	4	2	5	2	3	5	7	3	3	3	4	4	3
Shx05215	Beijing	0	2	4	2	5	2	2	5	7	3	3	3	5	4	3
JL06176	Beijing	0	2	4	2	5	2	2	5	7	3	3	3	5	4	3
Shx05262	Beijing	4	2	4	2	5	0	2	5	0	3	3	3	5	4	3
Shx05269	Beijing	4	2	4	2	5	2	2	5	7	3	3	3	5	4	3
GX06110	Beijing	4	2	4	2	5	2	0	5	0	3	3	3	5	4	3
GX06119	Beijing	4	2	4	2	5	2	0	5	7	3	3	3	5	4	3
GX06157	Beijing	4	2	4	2	5	2	0	5	7	3	3	3	5	4	3
Shx05094	Beijing	4	2	4	2	5	2	0	5	7	3	3	3	5	4	3
Shx05134	Beijing	4	2	4	2	5	2	3	5	7	3	3	3	5	4	3
Shx05203	Beijing	4	2	4	2	5	2	3	5	7	3	3	3	5	4	3
Shx05221	Beijing	0	2	4	2	5	2	3	5	7	3	3	3	5	4	3
Shx05369	Beijing	4	2	4	2	5	2	0	5	0	3	3	3	5	4	3
JL06020	Beijing	0	2	4	2	5	2	3	5	7	3	3	3	5	4	3
JL06021	Beijing	4	2	4	2	5	2	0	5	7	3	3	3	5	4	3
JL06125	Beijing	0	2	4	2	5	2	3	5	7	3	3	3	5	4	3
JL06136	Beijing	4	2	4	2	5	2	3	5	7	3	3	3	5	4	3
JL06200	Beijing	4	2	4	2	5	2	3	5	7	3	3	3	5	4	3
JL06208	Beijing	4	2	4	2	5	2	3	5	7	3	3	3	5	4	3
JL06310	Beijing	4	2	4	2	5	2	3	5	7	3	3	3	5	0	3
JL06333	Beijing	0	2	4	2	5	2	3	5	7	3	3	3	5	0	3
GS05088	Beijing	4	2	4	2	5	2	3	5	7	3	3	0	0	4	3
GS05156	Beijing	4	2	4	2	5	2	3	5	7	3	3	3	0	4	3
ZJ05001	Beijing	4	2	4	2	5	2	0	5	7	3	3	3	5	4	0
ZJ05027	Beijing	4	2	4	2	5	2	3	5	7	3	3	3	0	4	3
ZJ05029	Beijing	4	2	4	2	5	2	3	5	7	3	3	3	5	4	3
ZJ05039	Beijing	4	2	4	2	5	2	3	5	7	3	3	3	5	4	3
ZJ06003	Beijing	4	2	4	2	5	2	3	5	7	3	3	3	5	4	3
ZJ06007	Beijing	4	2	4	2	5	2	3	5	7	3	3	3	5	4	3
ZJ06105	Beijing	4	2	4	2	5	2	3	5	7	3	3	3	5	4	3
SC06032	Beijing	4	2	4	2	5	2	3	5	7	3	3	3	5	4	3
SC06140	Beijing	4	2	4	2	5	2	3	5	7	3	3	3	5	4	3
AH456	Beijing	4	2	4	2	5	2	3	5	7	3	3	3	5	4	3
JS024B	Beijing	4	2	4	2	5	2	3	5	7	3	3	3	5	4	3
JL06202	Beijing	3	2	4	2	5	2	3	5	7	3	3	3	5	4	3
JL06265	Beijing	2	2	4	2	5	2	3	5	7	3	3	3	5	4	3
JL06221	Beijing	0	2	4	2	5	2	3	5	5	3	3	3	5	4	3
XJ06128	Beijing	4	2	4	2	5	2	3	5	4	3	3	3	5	4	3
SC06137	Beijing	4	2	4	2	5	2	3	5	7	3	3	3	5	4	5
SC06181	Beijing	4	2	4	2	5	2	3	5	7	3	3	3	5	4	1
GX06079	Beijing	4	2	4	2	5	2	0	5	7	3	4	3	5	4	3
GX06093	Beijing	4	0	4	2	5	2	0	5	7	3	4	3	5	4	3
Shx05357	Beijing	4	2	4	2	5	2	3	5	7	3	4	3	5	4	3
HN06006	Beijing	4	2	4	2	2	2	3	5	7	3	0	3	5	4	3
HN06009	Beijing	4	2	4	2	1	2	3	5	7	3	3	3	5	4	3
Shx05263	Beijing	4	2	4	2	6	2	3	5	7	3	3	3	5	4	3
HN06104	Beijing	4	2	4	2	6	2	3	5	7	3	0	3	0	4	3
Shx05353	Beijing	4	2	4	2	5	2	3	5	6	3	3	3	5	4	3
GS05147	Beijing	4	2	4	2	5	2	0	0	6	3	3	3	5	4	3
JL06314	Beijing	4	2	4	2	5	2	3	5	6	3	3	3	5	0	3
XJ06097	Beijing	0	2	4	2	5	2	4	5	6	3	3	3	5	4	3
XJ06103	Beijing	5	2	4	2	5	2	3	5	6	3	3	3	5	4	3
Shx05216	Beijing	4	2	4	2	5	2	3	6	7	3	3	3	5	4	3
Shx05310	Beijing	4	2	4	2	5	2	3	6	7	3	3	3	5	4	3
GS05172	Beijing	4	2	4	2	5	2	3	6	5	3	3	3	5	4	3
XJ06078	Beijing	4	2	4	2	5	2	3	5	7	3	2	3	5	4	3
ZJ05020	Beijing	4	2	4	2	5	2	0	5	7	3	2	3	5	4	3
GX06169	Beijing	4	2	4	2	5	2	0	5	7	3	2	1	5	4	3
ZJ05025	Beijing	4	2	4	2	5	2	3	5	3	3	2	3	0	4	3
JL06252	Beijing	5	2	4	2	5	2	3	5	7	3	3	1	5	4	3
SC06108	Beijing	3	2	4	2	5	2	3	5	7	3	3	2	5	4	3
JL06145	Beijing	3	2	4	2	5	2	3	5	0	3	3	3	5	4	4
ZJ05054	Beijing	2	2	4	2	5	2	0	4	7	3	3	3	5	4	3
JL06015	Beijing	4	2	4	2	5	3	3	5	7	3	3	3	11	4	3
BJ05094	Beijing	4	2	4	2	5	3	3	5	7	3	3	3	2	4	3
JL06063	Beijing	4	2	4	2	5	3	3	5	7	3	3	3	6	4	3
HN06085	Beijing	4	2	4	2	0	3	3	5	7	3	3	3	6	4	3
JL06189	Beijing	4	2	4	2	5	3	3	5	7	3	3	3	6	4	3
GX06023	Beijing	4	2	4	2	3	3	0	5	7	3	3	3	4	4	3
GX06031	Beijing	4	2	4	2	0	3	0	5	7	3	3	3	4	4	3
GX06048	Beijing	4	2	4	2	0	3	0	5	7	3	3	3	4	4	3
GX06058	Beijing	4	2	4	2	0	3	0	5	7	3	3	3	4	4	3
GX06059	Beijing	4	2	4	2	3	3	0	5	7	3	3	3	4	4	3
HN06010	Beijing	4	2	4	2	0	3	3	5	7	3	3	3	4	4	3
HN06023	Beijing	4	2	4	2	3	3	2	5	7	3	3	3	0	4	3
GX06025	Beijing	4	2	4	2	5	3	0	5	7	3	3	3	4	4	3
GS05178	Beijing	4	2	4	0	5	3	3	5	7	3	3	3	4	0	3
GX06073	Beijing	4	2	4	2	5	3	0	5	7	3	3	3	0	4	3
GX06080	Beijing	4	2	4	2	5	3	0	5	7	3	3	3	4	4	3
GX06127	Beijing	4	2	4	2	5	3	0	5	7	3	3	3	4	4	3
GX06142	Beijing	4	2	4	2	5	3	0	5	7	3	3	3	4	4	3
GX06149	Beijing	4	2	4	2	5	3	0	5	7	3	3	3	4	4	3
GX06150	Beijing	4	2	4	2	5	3	0	5	7	3	3	3	4	4	3
GX06156	Beijing	0	2	4	2	5	3	0	5	7	3	3	3	4	4	3
GX06196	Beijing	4	2	4	2	5	3	0	5	7	3	3	3	4	4	3
XZ06006	Beijing	4	2	4	2	5	3	3	5	7	3	3	3	4	4	3
XZ06019	Beijing	4	2	4	2	5	3	3	5	7	3	3	3	4	4	3
XZ06021	Beijing	4	2	4	2	5	3	3	5	7	3	3	3	4	4	3
XZ06022	Beijing	4	2	4	2	5	3	3	5	7	3	3	3	4	4	3
XZ06025	Beijing	4	2	4	2	5	3	3	5	7	3	3	3	4	4	3
XZ06041	Beijing	4	2	4	2	5	3	3	5	7	3	3	3	4	4	3
XZ06048	Beijing	4	2	4	2	5	3	3	5	7	3	3	3	4	4	3
XZ06051	Beijing	4	2	4	2	5	3	3	5	7	3	3	3	4	4	3
XZ06052	Beijing	4	2	4	2	5	3	3	5	7	3	3	3	4	4	3
XZ06075	Beijing	4	2	4	2	5	3	3	5	7	3	3	3	4	4	3
XZ06081	Beijing	4	2	4	2	5	3	3	5	7	3	3	3	4	4	3
XZ06100	Beijing	4	2	4	2	5	3	3	5	7	3	3	3	4	4	3
XZ06102	Beijing	4	2	4	2	5	3	3	5	7	3	3	3	4	4	3
XZ06105	Beijing	4	2	4	2	5	3	3	5	7	3	3	3	4	4	3
XZ06109	Beijing	4	2	4	2	5	3	3	5	7	3	3	3	4	4	3
XZ06138	Beijing	4	2	4	2	5	3	3	5	7	3	3	3	4	4	3
XZ06145	Beijing	4	2	4	2	5	3	3	5	7	3	3	3	4	4	3
XZ06164	Beijing	4	2	4	2	5	3	3	5	7	3	3	3	4	4	3
XZ06179	Beijing	4	2	4	2	5	3	3	5	7	3	3	3	4	4	3
XZ06190	Beijing	4	2	4	2	5	3	3	5	7	3	3	3	4	4	3
XZ06191	Beijing	4	2	4	2	5	3	3	5	7	3	3	3	4	4	3
XZ06192	Beijing	4	2	4	2	5	3	3	5	7	3	3	3	4	4	3
XZ06211	Beijing	4	2	4	2	5	3	3	5	7	3	3	3	4	4	3
XZ06212	Beijing	4	2	4	2	5	3	3	5	7	3	3	3	4	4	3
XZ06217	Beijing	4	2	4	2	5	3	3	5	7	3	3	3	4	4	3
XZ06219	Beijing	4	2	4	2	5	3	3	5	7	3	3	3	4	4	3
Shx05115	Beijing	4	2	4	2	5	3	3	5	7	3	3	3	4	4	3
Shx05175	Beijing	4	2	4	2	5	3	3	5	7	3	3	3	4	4	3
Shx05267	Beijing	4	2	4	2	5	3	3	5	7	3	3	3	4	4	3
Shx05330	Beijing	4	2	4	2	5	3	3	5	7	3	3	3	4	4	3
JL06217	Beijing	4	2	4	2	5	3	3	5	7	3	3	3	4	4	3
JL06244	Beijing	4	2	4	2	5	3	3	5	7	3	3	3	4	4	3
JL06256	Beijing	4	2	4	2	5	3	3	5	7	3	3	3	4	4	3
JL06278	Beijing	4	2	4	2	5	3	3	5	7	3	3	3	0	4	3
XJ06030	Beijing	4	2	4	2	5	3	0	5	7	3	3	3	4	4	3
XJ06043	Beijing	4	2	4	2	5	3	0	5	7	3	3	3	4	4	3
XJ06070	Beijing	4	2	4	2	5	3	0	5	7	3	3	3	4	4	3
XJ06143	Beijing	4	2	4	2	5	3	0	5	7	3	3	3	4	4	3
XJ06163	Beijing	0	2	4	2	5	3	0	5	7	3	3	3	4	4	3
GS06023	Beijing	4	2	4	2	5	3	3	5	7	3	3	0	4	4	0
ZJ05007	Beijing	4	2	4	2	5	3	0	5	7	0	3	3	4	4	3
ZJ05017	Beijing	4	2	4	2	5	3	0	5	7	3	3	3	4	4	3
ZJ05033	Beijing	4	2	4	2	5	3	3	5	7	3	3	3	0	4	3
ZJ06002	Beijing	4	2	4	2	5	3	3	5	7	3	3	3	4	4	3
ZJ06013	Beijing	4	2	4	2	5	3	3	5	7	3	3	3	4	4	3
ZJ06051	Beijing	4	2	4	2	5	3	3	5	7	3	3	3	4	4	3
ZJ06090	Beijing	4	2	4	2	5	3	3	5	7	3	3	3	4	4	3
ZJ06091	Beijing	4	2	4	2	5	3	3	5	7	3	3	3	4	4	3
SC06017	Beijing	0	2	4	2	5	3	3	5	7	3	3	3	4	4	3
SC06065	Beijing	4	2	4	2	5	3	3	5	7	3	3	3	4	4	3
SC06105	Beijing	4	2	4	2	5	3	3	5	7	3	3	3	4	4	3
SC06111	Beijing	4	2	4	2	5	3	3	5	7	3	3	3	4	4	3
SC06119	Beijing	4	2	4	2	5	3	3	5	7	3	3	3	4	4	3
HN06081	Beijing	4	2	4	2	5	3	3	5	7	3	3	3	0	4	3
HN06105	Beijing	4	2	4	2	5	3	3	5	7	3	0	3	0	4	3
XZ06039	Beijing	4	2	4	2	5	3	3	5	7	3	3	3	4	4	3
XZ06042	Beijing	4	2	4	2	5	3	3	5	7	3	3	3	4	4	3
XZ06043	Beijing	4	2	4	2	5	3	3	5	7	3	3	3	4	4	3
XZ06143	Beijing	4	2	4	2	5	3	3	5	7	3	3	3	4	4	3
XZ06166	Beijing	4	2	4	2	5	3	3	5	7	3	3	3	4	4	3
JS054B	Beijing	4	2	4	2	5	3	3	5	7	3	3	3	4	4	3
HN2250	Beijing	4	2	4	2	5	3	3	5	7	3	3	3	4	4	3
GS06087	Beijing	4	2	4	2	5	3	3	0	7	3	3	0	4	4	3
GS05159	Beijing	4	2	4	2	5	3	5	5	7	3	3	3	4	4	3
XJ06062	Beijing	4	2	4	2	5	3	4	5	7	3	3	3	4	4	3
GS05158	Beijing	4	2	4	2	5	3	4	5	7	3	3	3	4	4	3
GS05121	Beijing	4	2	4	2	5	3	4	0	7	0	3	3	4	4	3
GX06193	Beijing	4	2	4	0	5	3	0	5	7	3	3	3	9	4	3
JL06060	Beijing	1	2	4	2	5	3	3	5	7	3	3	3	4	4	3
XZ06097	Beijing	4	2	4	2	5	3	2	5	7	3	3	3	4	4	3
Shx05350	Beijing	4	2	4	2	5	3	2	5	7	3	3	3	4	4	3
XZ06208	Beijing	4	2	4	2	5	3	2	5	7	3	3	3	4	4	3
XZ06079	Beijing	2	2	4	2	5	3	2	5	7	3	3	3	4	4	3
HN06038	Beijing	0	2	4	2	5	3	2	5	7	3	3	3	4	4	3
XJ06127	Beijing	0	2	4	2	5	3	2	5	7	3	3	3	4	4	3
XJ06126	Beijing	3	2	4	2	5	3	2	5	7	3	3	3	4	4	3
XZ06149	Beijing	4	3	4	2	5	3	3	5	7	3	3	3	4	4	3
XZ06083	Beijing	4	2	4	2	5	3	3	5	9	3	3	3	4	4	3
ZJ06017	Beijing	4	2	4	2	5	3	3	5	9	3	3	3	4	4	3
AH500	Beijing	4	2	4	2	5	3	3	5	9	3	3	3	4	4	3
BJ05071	Beijing	4	2	4	2	5	3	3	5	9	3	3	3	4	4	3
ZJ05034	Beijing	4	2	4	2	5	3	0	5	2	3	3	3	4	4	3
GX06009	Beijing	4	2	4	2	0	3	0	5	3	3	3	3	4	4	3
AH416	Beijing	4	2	4	2	5	3	3	5	3	3	3	3	4	4	3
GX06024	Beijing	4	2	4	2	0	3	0	5	5	3	3	3	4	4	3
GX06029	Beijing	4	2	4	2	5	3	0	5	5	3	3	3	4	4	3
Shx05253	Beijing	4	2	4	2	5	3	3	5	5	3	3	3	4	4	3
ZJ06072	Beijing	4	2	4	2	5	3	3	5	5	3	3	3	4	4	3
Shx05226	Beijing	4	2	4	2	4	3	3	5	5	3	3	3	4	4	3
XZ06065	Beijing	4	2	4	2	2	3	3	5	8	3	3	3	4	4	3
XZ06067	Beijing	4	2	4	2	2	3	3	5	8	3	3	3	4	4	3
XZ06141	Beijing	4	2	4	2	2	3	3	5	8	3	3	3	4	4	3
XZ06002	Beijing	4	2	4	2	2	3	3	5	7	3	3	3	4	4	3
XZ06165	Beijing	4	2	4	2	2	3	3	5	7	3	3	3	4	4	3
XZ06027	Beijing	4	2	4	2	2	3	3	5	7	3	3	3	4	4	3
XZ06028	Beijing	4	2	4	2	2	3	3	5	7	3	3	3	4	4	3
XZ06029	Beijing	4	2	4	2	2	3	3	5	7	3	3	3	4	4	3
XZ06064	Beijing	4	2	4	2	2	3	3	5	7	3	3	3	4	4	3
XZ06072	Beijing	4	2	4	2	2	3	3	5	7	3	3	3	4	4	3
XZ06076	Beijing	4	2	4	2	2	3	3	5	7	3	3	3	4	4	3
XZ06082	Beijing	4	2	4	2	2	3	3	5	7	3	3	3	4	4	3
XZ06086	Beijing	4	2	4	2	2	3	3	5	7	3	3	3	4	4	3
XZ06132	Beijing	4	2	4	2	2	3	3	5	7	3	3	3	4	4	3
XZ06139	Beijing	4	2	4	2	2	3	3	5	7	3	3	3	4	4	3
XZ06160	Beijing	4	2	4	2	2	3	3	5	7	3	3	3	4	4	3
XZ06162	Beijing	4	2	4	2	2	3	3	5	7	3	3	3	4	4	3
XZ06057	Beijing	4	2	4	2	2	3	3	5	7	5	3	3	4	4	3
XZ06062	Beijing	4	2	4	2	6	3	3	5	7	3	4	3	4	4	3
XZ06104	Beijing	4	2	4	2	6	3	3	5	7	3	4	3	4	4	3
XZ06034	Beijing	4	2	4	2	6	3	3	5	7	3	3	3	4	4	3
XZ06181	Beijing	4	2	4	2	6	3	3	5	7	3	3	3	4	4	3
XZ06040	Beijing	4	2	4	2	6	3	3	5	7	3	3	3	4	4	3
XZ06049	Beijing	4	2	4	2	6	3	3	5	7	3	3	3	4	4	3
XZ06099	Beijing	4	2	4	2	6	3	3	5	7	3	3	3	4	4	3
XZ06111	Beijing	4	2	4	2	6	3	3	5	7	3	3	3	4	4	3
XZ06117	Beijing	4	2	4	2	6	3	3	5	7	3	3	3	4	4	3
XZ06119	Beijing	4	2	4	2	6	3	3	5	7	3	3	3	4	4	3
XZ06153	Beijing	4	2	4	2	6	3	3	5	7	3	3	3	4	4	3
XZ06176	Beijing	4	2	4	2	6	3	3	5	7	3	3	3	4	4	3
ZJ05005	Beijing	4	2	4	2	6	3	3	5	7	3	3	3	4	4	0
ZJ05015	Beijing	4	2	4	2	6	3	3	5	8	3	3	3	4	4	3
GX06206	Beijing	4	2	4	2	6	4	0	5	7	3	3	3	4	4	0
JL06048	Beijing	4	2	4	2	4	3	3	5	7	3	3	3	4	4	3
JL06186	Beijing	4	2	4	2	4	3	3	5	7	3	3	3	4	4	3
JL06121	Beijing	0	2	4	2	4	3	3	5	7	3	3	3	4	4	3
XZ06059	Beijing	4	2	4	2	4	3	3	5	7	3	3	3	4	4	2
GX06188	Beijing	4	2	4	2	4	3	0	5	7	3	2	3	4	4	3
XZ06013	Beijing	4	2	4	2	6	3	3	5	7	3	3	3	3	4	3
XZ06203	Beijing	4	2	4	2	6	3	3	5	7	3	3	3	3	4	3
XZ06089	Beijing	4	2	4	2	6	3	3	5	7	3	3	3	3	4	3
XZ06142	Beijing	4	2	4	2	6	3	3	5	7	3	3	3	3	4	3
XZ06155	Beijing	4	2	4	2	6	3	3	5	7	3	3	3	3	4	3
XZ06156	Beijing	4	2	4	2	6	3	3	5	7	3	3	3	3	4	3
XZ06170	Beijing	4	2	4	2	6	3	3	5	7	3	3	3	3	4	3
XZ06196	Beijing	4	2	4	2	6	3	3	5	7	3	3	3	3	4	3
GX06032	Beijing	4	2	4	2	0	3	0	5	7	3	3	3	3	4	3
GS06088	Beijing	4	2	4	2	5	3	3	0	7	3	3	0	3	4	3
JL06326	Beijing	4	2	4	2	5	3	3	5	7	3	3	3	3	0	3
GS06070	Beijing	4	2	4	2	5	3	3	0	7	3	3	0	3	4	3
SC06079	Beijing	4	2	4	2	5	3	3	5	0	3	3	3	3	4	3
SC06142	Beijing	4	2	4	2	5	3	3	5	7	3	3	3	3	4	3
HN06041	Beijing	4	2	4	2	5	3	3	5	7	3	3	3	3	4	3
HN06092	Beijing	4	2	4	2	0	3	3	5	7	3	3	3	3	4	3
HN06095	Beijing	4	2	4	2	5	3	3	5	7	3	3	3	3	4	3
HN2085		4	2	4	2	5	3	3	5	7	3	3	3	3	4	3
XZ06091	Beijing	4	2	4	2	2	3	3	5	7	3	3	3	3	4	3
HN06049	Beijing	4	2	4	2	4	3	3	5	7	3	3	3	3	4	3
HN06014	Beijing	4	2	4	2	0	0	3	5	7	3	3	3	3	2	3
GX06108	Beijing	4	2	4	2	5	3	0	7	7	3	3	3	3	4	3
FJ05038	Beijing	4	2	4	2	5	3	4	5	7	3	3	3	3	4	3
SC06025	Beijing	4	2	3	2	5	3	3	5	7	3	3	3	3	4	3
GX06062	Beijing	4	2	4	2	5	3	0	5	7	0	3	3	7	4	3
JL06119	Beijing	4	2	4	2	5	3	3	5	7	3	3	3	7	4	3
GX06209	Beijing	4	2	4	2	5	3	0	5	7	5	3	3	7	4	0
Shx05339	Beijing	4	2	4	2	7	3	3	5	7	3	3	3	7	4	3
GS06075	Beijing	4	2	4	2	5	3	3	0	7	3	3	0	8	4	3
SC06151	Beijing	4	2	4	2	5	3	3	6	7	3	3	3	8	4	3
ZJ06049	Beijing	4	2	4	2	5	3	3	5	7	3	3	3	8	4	3
SC06051	Beijing	4	2	4	2	5	3	3	5	7	1	3	3	8	4	3
JL06057	Beijing	4	2	4	2	3	3	3	5	7	3	3	3	5	4	3
ZJ06015	Beijing	4	2	4	2	3	3	3	5	7	3	3	3	5	4	3
GX06138	Beijing	4	2	4	2	4	3	0	5	7	3	3	3	5	4	3
HN2075	Beijing	4	2	4	2	4	3	3	5	7	3	3	3	5	4	3
XZ06012	Beijing	4	2	4	2	4	3	3	5	7	3	3	3	5	4	3
XZ06087	Beijing	4	2	4	2	4	3	3	5	7	3	3	3	5	4	3
XZ06096	Beijing	4	2	4	2	4	3	3	5	7	3	3	3	5	4	3
XZ06144	Beijing	4	2	4	2	4	3	3	5	7	3	3	3	5	4	3
XZ06207	Beijing	4	2	4	2	4	3	3	5	7	3	3	3	5	4	3
Shx05111	Beijing	4	2	4	2	4	3	3	5	7	3	3	3	5	4	3
JL06025	Beijing	4	2	4	2	4	3	3	5	7	3	3	3	5	4	3
JL06118	Beijing	4	2	4	2	4	3	3	5	7	3	3	3	5	4	3
JL06215	Beijing	4	2	4	2	4	3	3	5	7	3	3	3	5	4	3
JL06324	Beijing	4	2	4	2	4	3	3	5	7	3	3	3	5	0	3
XJ06023	Beijing	4	0	4	2	4	3	3	5	7	3	3	3	5	4	3
ZJ05002	Beijing	4	2	4	2	4	3	3	5	7	3	3	3	5	4	3
ZJ06038	Beijing	4	2	4	2	4	3	0	5	7	3	3	3	5	4	3
HN06003	Beijing	4	2	4	2	4	0	3	5	7	3	3	3	5	4	3
XJ06027	Beijing	4	2	4	2	2	3	0	5	7	3	3	3	5	4	3
GX06033	Beijing	4	2	4	2	0	3	0	5	7	3	3	3	5	4	3
GX06036	Beijing	4	2	4	2	5	3	0	5	7	3	3	3	5	4	3
GX06045	Beijing	4	2	4	2	5	3	0	5	7	3	3	3	5	4	3
GX06070	Beijing	4	2	4	2	0	3	0	5	7	3	3	3	5	4	3
GX06091	Beijing	4	2	4	2	5	3	0	5	7	3	3	3	5	4	3
GX06096	Beijing	4	2	4	2	5	3	0	5	7	3	3	3	5	4	3
GX06103	Beijing	4	2	4	2	0	3	0	5	7	3	3	3	5	4	3
GX06125	Beijing	4	2	4	2	5	3	0	5	7	3	3	3	5	4	3
GX06148	Beijing	4	2	4	2	5	3	0	5	0	3	3	3	5	4	3
GX06155	Beijing	4	2	4	2	5	3	0	5	7	3	3	3	5	4	3
GX06159	Beijing	4	2	4	0	5	3	0	5	0	3	3	3	5	4	3
GX06201	Beijing	4	2	4	2	5	3	0	5	7	3	3	3	5	4	0
XZ06001	Beijing	4	2	4	2	5	3	3	5	7	3	3	3	5	4	3
XZ06004	Beijing	4	2	4	2	5	3	3	5	7	3	3	3	5	4	3
XZ06017	Beijing	4	2	4	2	5	3	3	5	7	3	3	3	5	4	3
XZ06053	Beijing	4	2	4	2	5	3	3	5	7	3	3	3	5	4	3
XZ06066	Beijing	4	2	4	2	5	3	3	5	7	3	3	3	5	4	3
XZ06071	Beijing	4	2	4	2	5	3	3	5	7	3	3	3	5	4	3
XZ06084	Beijing	4	2	4	2	5	3	3	5	7	3	3	3	5	4	3
XZ06101	Beijing	4	2	4	2	5	3	3	5	7	3	3	3	5	4	3
XZ06115	Beijing	4	2	4	2	5	3	3	5	7	3	3	3	5	4	3
XZ06122	Beijing	4	2	4	2	5	3	3	5	7	3	3	3	5	4	3
XZ06137	Beijing	4	2	4	2	5	3	3	5	7	3	3	3	5	4	3
XZ06154	Beijing	4	2	4	2	5	3	3	5	7	3	3	3	5	4	3
XZ06169	Beijing	4	2	4	2	5	3	3	5	7	3	0	3	5	4	3
XZ06171	Beijing	4	2	4	2	5	3	3	5	7	3	3	3	5	4	3
XZ06172	Beijing	4	2	4	2	5	3	3	5	7	3	3	3	5	4	3
XZ06195	Beijing	4	2	4	2	5	3	3	5	7	3	3	3	5	4	3
XZ06199	Beijing	4	2	4	2	5	3	3	5	7	3	3	3	5	4	3
XZ06204	Beijing	4	2	4	2	5	3	3	5	7	3	3	3	5	4	3
XZ06209	Beijing	4	2	4	2	5	3	3	5	7	3	3	3	5	4	3
Shx05093	Beijing	4	2	4	2	5	3	0	0	7	3	3	3	5	4	3
Shx05126	Beijing	4	2	4	2	5	3	3	5	7	3	3	3	5	4	3
Shx05160	Beijing	4	2	4	2	5	3	3	5	7	3	3	3	5	4	3
Shx05164	Beijing	4	2	4	2	5	3	3	5	7	3	3	3	5	4	3
Shx05170	Beijing	4	2	4	2	0	3	0	5	7	3	3	3	5	4	3
Shx05195	Beijing	4	2	4	2	5	3	0	5	7	3	3	3	5	4	3
Shx05232	Beijing	4	2	4	2	5	3	3	5	7	3	3	3	5	4	3
Shx05244	Beijing	4	2	4	2	5	3	3	5	7	3	3	3	5	4	3
Shx05268	Beijing	4	2	4	2	5	3	3	5	7	3	3	3	5	4	3
Shx05276	Beijing	4	2	4	2	5	3	3	5	7	3	3	3	5	4	3
Shx05281	Beijing	4	2	4	2	5	0	3	5	7	3	3	3	5	4	3
Shx05333	Beijing	4	2	4	2	0	3	0	5	7	3	3	3	5	4	3
Shx05343	Beijing	4	2	4	2	5	3	3	5	7	3	3	3	5	4	3
Shx05348	Beijing	4	2	4	2	5	3	3	5	7	3	3	3	5	4	3
Shx05349	Beijing	4	2	4	2	5	3	0	5	7	3	3	3	5	4	3
Shx05366	Beijing	4	2	4	2	5	3	3	5	7	3	3	3	5	4	3
JL06009	Beijing	4	2	4	2	5	3	3	5	7	3	3	3	5	4	3
JL06016	Beijing	4	2	4	2	5	3	3	5	7	3	3	3	5	4	3
JL06029	Beijing	4	2	4	2	5	3	3	5	7	3	3	3	5	4	3
JL06038	Beijing	4	2	4	2	5	3	3	5	7	3	3	3	5	4	3
JL06047	Beijing	4	2	4	2	5	3	3	5	7	3	3	3	5	4	3
JL06062	Beijing	4	2	4	2	5	3	3	5	7	3	3	3	5	4	3
JL06068	Beijing	4	2	4	2	5	3	3	5	7	3	3	3	5	4	3
JL06070	Beijing	4	2	4	2	5	3	3	5	7	3	3	3	5	4	3
JL06073	Beijing	4	2	4	2	5	3	3	5	7	3	3	3	5	4	3
JL06074	Beijing	4	2	4	2	5	3	3	5	7	3	3	3	5	4	3
JL06075	Beijing	4	2	4	2	5	3	3	5	7	3	3	3	5	4	3
JL06077	Beijing	4	2	4	2	5	3	3	5	7	3	3	3	5	4	3
JL06078	Beijing	4	0	4	0	5	3	3	5	7	3	3	3	5	4	3
JL06085	Beijing	4	2	4	2	5	3	3	5	7	3	3	3	5	4	3
JL06097	Beijing	4	2	4	2	5	3	3	5	7	3	3	3	5	4	3
JL06101	Beijing	4	2	4	2	5	3	0	5	7	3	3	3	5	4	3
JL06102	Beijing	4	2	4	2	5	3	3	5	7	3	3	3	5	4	3
JL06105	Beijing	4	2	4	2	5	3	3	5	7	3	3	3	5	4	3
JL06108	Beijing	4	2	4	2	5	3	3	5	7	3	3	3	5	4	3
JL06112	Beijing	4	2	4	2	5	3	3	5	7	3	3	3	5	4	3
JL06120	Beijing	4	2	4	2	5	3	3	5	7	3	3	3	5	4	3
JL06135	Beijing	4	2	4	2	5	3	3	5	7	3	0	3	5	4	3
JL06142	Beijing	4	2	4	2	5	3	3	5	7	3	3	3	5	4	3
JL06144	Beijing	4	2	4	2	5	3	3	5	7	3	3	3	5	4	3
JL06146	Beijing	4	2	4	2	5	3	3	5	7	3	3	3	5	4	3
JL06147	Beijing	4	2	4	2	0	3	3	5	7	3	3	3	5	4	3
JL06148	Beijing	4	2	4	2	5	3	3	5	7	3	3	3	5	4	3
JL06152	Beijing	4	2	4	2	5	3	3	5	7	3	3	0	5	4	3
JL06160	Beijing	4	2	4	2	5	3	3	5	7	3	3	3	5	4	3
JL06161	Beijing	4	2	4	2	5	3	3	5	7	3	3	3	5	4	3
JL06163	Beijing	4	2	4	2	5	3	3	5	7	3	3	3	5	4	3
JL06164	Beijing	4	2	4	2	5	3	3	5	7	3	3	3	5	4	3
JL06173	Beijing	4	2	4	2	5	3	3	5	7	3	3	3	5	4	3
JL06194	Beijing	4	2	4	2	5	3	3	5	7	3	3	3	5	4	3
JL06205	Beijing	4	2	4	2	5	3	3	5	7	3	3	3	5	4	3
JL06206	Beijing	4	2	4	2	5	3	3	5	7	3	3	3	5	4	3
JL06209	Beijing	4	2	4	2	5	3	3	5	7	3	3	3	5	4	3
JL06211	Beijing	4	2	4	2	5	3	3	5	7	3	3	3	5	4	3
JL06212	Beijing	4	2	4	2	5	3	3	5	7	3	3	3	5	4	3
JL06213	Beijing	4	2	4	2	5	3	3	5	7	3	3	3	5	4	3
JL06228	Beijing	4	2	4	2	5	3	3	5	7	3	0	3	5	4	3
JL06235	Beijing	4	2	4	2	5	3	3	5	7	3	3	3	5	4	3
JL06253	Beijing	4	2	4	2	5	3	3	5	7	3	3	3	5	4	3
JL06284	Beijing	4	2	4	2	5	0	3	5	7	3	3	3	5	4	3
JL06285	Beijing	4	2	4	2	5	0	3	5	7	3	3	3	5	4	3
JL06291	Beijing	4	2	4	2	5	3	3	5	7	3	3	3	5	4	3
JL06292	Beijing	4	2	4	2	5	3	3	5	7	3	3	3	5	4	3
JL06299	Beijing	4	2	4	2	5	3	3	5	7	3	3	3	5	0	3
JL06300	Beijing	4	2	4	2	5	3	3	5	7	3	3	3	5	0	3
JL06308	Beijing	4	2	4	2	5	3	3	5	7	3	3	3	5	0	3
JL06318	Beijing	4	2	4	2	5	0	3	5	7	3	3	3	5	0	3
JL06320	Beijing	4	2	4	2	5	3	3	5	7	3	3	3	5	0	3
JL06329	Beijing	4	2	4	2	5	3	3	5	7	3	3	3	5	0	3
JL06335	Beijing	4	2	4	2	5	3	3	5	7	3	3	3	5	0	3
JL06336	Beijing	4	2	4	2	5	3	3	5	7	3	3	3	5	0	3
XJ06006	Beijing	4	2	4	2	5	3	3	5	7	3	3	3	5	4	3
XJ06011	Beijing	4	2	4	2	5	3	3	5	7	3	3	3	5	4	3
XJ06012	Beijing	4	2	4	2	5	3	3	5	7	3	3	3	5	4	3
XJ06015	Beijing	4	2	4	2	0	3	0	5	7	3	3	3	5	4	3
XJ06016	Beijing	4	2	4	2	5	3	0	5	7	3	3	3	5	4	3
XJ06020	Beijing	4	2	4	2	5	3	0	5	7	3	3	3	5	4	3
XJ06024	Beijing	4	2	4	2	5	3	0	5	7	3	3	3	5	4	3
XJ06035	Beijing	4	2	4	2	0	3	0	5	7	3	3	3	5	4	3
XJ06044	Beijing	4	2	4	2	5	3	0	5	7	3	3	3	5	4	3
XJ06048	Beijing	4	2	4	2	5	0	0	5	7	3	3	3	5	4	3
XJ06085	Beijing	4	2	4	2	5	3	0	5	7	3	3	3	5	4	3
XJ06086	Beijing	4	2	4	2	5	0	0	5	7	3	3	3	5	4	3
XJ06123	Beijing	4	2	4	2	5	3	3	5	7	3	3	3	5	4	3
XJ06131	Beijing	4	2	4	2	5	3	3	5	7	3	3	3	5	4	3
XJ06151	Beijing	4	2	4	2	5	3	3	5	7	3	3	3	5	4	3
XJ06152	Beijing	4	2	4	2	5	3	3	5	7	3	3	3	5	4	3
XJ06203	Beijing	4	2	4	2	5	3	0	5	7	3	3	3	5	4	3
GS06059	Beijing	4	2	4	2	5	3	3	5	7	3	3	0	5	4	3
GS06071	Beijing	4	2	4	2	5	3	3	0	7	3	3	0	5	4	3
GS06106	Beijing	4	2	4	2	5	3	3	5	7	3	3	3	5	4	0
GS05081	Beijing	4	2	4	2	5	3	3	5	7	3	3	0	5	4	0
GS05179	Beijing	4	2	4	0	5	3	3	5	7	3	0	3	5	4	3
ZJ05012	Beijing	4	2	4	2	5	3	3	0	7	3	3	3	5	0	3
ZJ05030	Beijing	4	2	4	2	5	3	3	5	7	3	3	3	5	4	3
ZJ05045	Beijing	4	2	4	2	5	3	3	5	7	3	3	3	5	4	3
ZJ05067	Beijing	4	2	4	2	5	3	3	5	7	3	3	3	5	4	3
ZJ05070	Beijing	4	2	4	2	5	3	0	5	7	3	0	3	5	4	3
ZJ06004	Beijing	4	2	4	2	5	3	3	5	7	3	3	3	5	4	3
ZJ06016	Beijing	4	2	4	2	5	3	3	5	7	3	3	3	5	4	3
ZJ06035	Beijing	4	2	4	0	5	3	3	5	7	3	3	3	5	4	0
ZJ06046	Beijing	4	2	4	2	5	3	3	5	7	3	3	3	5	4	3
ZJ06047	Beijing	4	2	4	2	5	3	3	5	7	3	3	3	5	4	3
ZJ06050	Beijing	4	2	4	2	5	3	3	5	7	3	3	3	5	4	3
ZJ06053	Beijing	4	2	4	2	5	3	3	5	7	3	3	3	5	4	3
ZJ06055	Beijing	4	2	4	2	5	3	3	5	7	3	3	3	5	4	3
ZJ06095	Beijing	4	2	4	2	0	3	3	5	7	3	3	3	5	4	3
ZJ06099	Beijing	4	2	4	2	5	3	3	5	7	3	3	3	5	4	3
ZJ06100	Beijing	4	2	4	2	5	3	3	5	7	3	3	3	5	4	3
SC06052	Beijing	4	2	4	2	5	3	3	5	7	3	3	3	5	4	3
SC06078	Beijing	4	2	4	2	5	3	3	5	0	3	3	3	5	4	3
SC06117	Beijing	4	2	4	2	5	3	3	5	7	3	3	3	5	4	3
SC06138	Beijing	4	2	4	2	5	3	3	5	7	3	3	3	5	4	3
SC06153	Beijing	4	2	4	2	5	3	3	5	7	3	3	3	5	4	3
HN06045	Beijing	4	2	4	2	5	3	3	5	7	3	3	3	5	4	3
HN06056	Beijing	4	2	4	2	0	3	3	5	7	3	3	3	5	4	3
HN06057	Beijing	4	2	4	2	0	3	3	5	7	3	3	3	5	4	3
HN06065	Beijing	4	2	4	2	5	3	3	5	7	3	3	3	5	4	3
HN06068	Beijing	4	2	4	2	5	3	3	5	7	3	3	3	5	4	3
HN06076	Beijing	4	2	4	2	0	3	3	5	7	3	3	3	5	4	3
HN06090	Beijing	4	2	4	2	0	3	3	5	7	3	3	3	5	4	3
XZ06175	Beijing	4	2	4	2	5	3	3	5	7	3	3	3	5	4	3
AH361	Beijing	4	2	4	2	5	3	3	5	7	3	3	3	5	4	3
AH372	Beijing	4	2	4	2	5	3	3	5	7	3	3	3	5	4	3
AH507	Beijing	4	2	4	2	5	3	3	5	7	3	3	3	5	4	3
AH617	Beijing	4	2	4	2	5	3	3	5	7	3	3	3	5	4	3
AH463	Beijing	4	2	4	2	5	3	3	5	7	3	3	3	5	4	3
AH495	Beijing	4	2	4	2	5	3	3	5	7	3	3	3	5	4	3
HN2147	Beijing	4	2	4	2	5	3	3	5	7	3	3	3	5	4	3
JS01-077	Beijing	4	2	4	2	5	3	3	5	7	3	3	3	5	4	3
HN2073	Beijing	4	2	4	2	5	3	3	5	7	3	3	3	5	4	3
JS005B	Beijing	4	2	4	2	5	3	3	5	7	3	3	3	5	4	3
BJ05030	Beijing	4	2	4	2	5	3	3	5	7	3	3	3	5	4	3
BJ05039	Beijing	4	2	4	2	5	3	3	5	7	3	3	3	5	4	3
BJ05069	Beijing	4	2	4	2	5	3	3	5	7	3	3	3	5	4	3
BJ05107	Beijing	4	2	4	2	5	3	3	5	7	3	3	3	5	4	3
FJ05036	Beijing	4	2	4	2	5	3	3	5	7	3	3	3	5	4	3
ZJ06094	Beijing	4	2	4	2	0	3	3	5	7	3	3	3	5	4	0
GX06006	Beijing	4	2	6	2	5	3	0	5	7	3	3	3	5	4	3
Shx05153	Beijing	4	2	6	2	5	3	3	5	7	3	3	3	5	4	3
Shx05196	Beijing	4	2	0	2	5	3	0	5	7	3	3	3	5	4	3
JL06004	Beijing	4	2	0	2	5	3	3	5	7	3	3	3	5	4	3
ZJ05004	Beijing	4	2	0	2	5	0	3	5	7	3	3	3	5	4	3
BJ05117	Beijing	3	2	4	2	5	3	3	5	7	3	3	3	5	4	3
GX06065	Beijing	0	2	4	2	5	3	0	5	7	3	3	3	5	4	3
Shx05122	Beijing	3	2	4	2	5	0	3	5	0	3	3	3	5	4	3
Shx05139	Beijing	3	2	4	2	5	3	3	5	7	3	3	3	5	4	3
Shx05149	Beijing	3	2	4	2	5	3	3	5	7	3	3	3	5	4	3
Shx05185	Beijing	3	2	4	2	5	3	0	5	7	3	3	3	5	4	3
Shx05364	Beijing	3	2	4	2	5	3	3	5	7	3	3	3	5	4	3
JL06003	Beijing	3	2	4	2	5	3	3	5	7	3	3	3	5	4	3
JL06010	Beijing	3	2	4	2	5	3	3	5	7	3	3	3	5	4	3
JL06018	Beijing	3	2	4	2	5	3	3	5	7	3	3	3	5	4	3
JL06061	Beijing	0	2	4	2	5	3	3	5	7	3	3	3	5	4	3
JL06069	Beijing	0	2	4	2	5	3	3	5	7	3	3	3	5	4	3
JL06096	Beijing	0	2	4	2	5	3	3	5	7	3	3	3	5	4	3
JL06100	Beijing	0	2	4	2	5	3	0	5	7	3	3	3	5	4	3
JL06115	Beijing	0	2	4	2	5	3	3	5	7	3	3	3	5	4	3
JL06117	Beijing	3	2	4	2	5	3	3	5	7	3	3	3	5	4	3
JL06124	Beijing	0	2	4	2	5	3	3	5	7	3	3	3	5	4	3
JL06177	Beijing	3	2	4	2	5	3	3	5	7	3	3	3	5	4	3
JL06179	Beijing	3	2	4	2	5	3	3	5	7	3	3	3	5	4	3
JL06190	Beijing	3	2	4	2	5	3	3	5	7	3	3	3	5	4	3
JL06257	Beijing	0	2	4	2	5	3	3	5	7	3	3	3	5	4	3
JL06267	Beijing	0	2	4	2	5	3	3	5	7	3	3	3	5	4	3
JL06268	Beijing	3	2	4	2	5	3	3	5	7	3	3	3	5	4	3
JL06269	Beijing	0	2	4	2	5	3	3	5	7	3	3	3	5	4	3
JL06295	Beijing	3	2	4	2	5	3	3	5	7	3	3	3	5	0	3
JL06303	Beijing	0	2	4	2	5	3	3	5	7	3	3	3	5	0	3
JL06309	Beijing	0	2	4	2	5	3	3	5	7	3	3	3	5	0	3
JL06317	Beijing	3	2	4	2	5	0	3	5	7	3	3	3	5	0	3
JL06319	Beijing	3	2	4	2	5	0	3	5	7	3	3	3	5	0	3
JL06321	Beijing	0	2	4	2	5	3	3	5	7	3	3	3	5	0	3
JL06325	Beijing	3	2	4	2	5	3	3	5	7	3	3	3	5	0	3
JL06330	Beijing	3	2	4	2	5	3	3	5	7	3	3	3	5	0	3
XJ06050	Beijing	3	2	4	2	5	3	3	5	7	3	3	3	5	4	3
XJ06154	Beijing	3	2	4	2	5	3	3	5	7	3	3	3	5	4	3
XJ06199	Beijing	0	2	4	2	5	3	3	5	7	3	3	3	5	4	3
XJ06202	Beijing	3	2	4	2	5	3	0	5	7	3	3	3	5	4	3
ZJ05058	Beijing	3	2	4	2	5	3	3	5	7	3	3	3	5	4	3
ZJ06052	Beijing	0	2	4	2	5	3	3	5	7	3	3	3	5	4	3
HN06027	Beijing	3	2	4	2	5	3	3	5	7	3	3	3	5	4	3
HN06063	Beijing	3	2	4	2	5	3	3	5	7	3	3	3	5	4	3
AH469	Beijing	3	2	4	2	5	3	3	5	7	3	3	3	5	4	3
BJ05057	Beijing	3	2	4	2	5	3	3	5	7	3	3	3	5	4	3
JL06043	Beijing	4	2	4	2	5	3	4	5	7	3	3	3	5	4	3
XJ06096	Beijing	4	2	4	2	5	3	4	5	7	3	3	3	5	4	3
JL06072	Beijing	0	2	4	2	5	3	4	5	7	3	3	3	5	4	3
JL06080	Beijing	0	2	4	2	5	3	4	5	7	3	3	3	5	4	3
XJ06079	Beijing	4	2	4	2	5	3	4	5	7	3	3	3	5	4	3
BJ05042	Beijing	4	2	4	2	5	3	1	5	7	3	3	3	5	4	3
JL06296	Beijing	2	2	4	2	5	3	3	5	7	3	3	3	5	0	3
XJ06003	Beijing	0	2	2	2	5	3	3	5	7	3	3	3	5	4	3
XJ06139	Beijing	4	2	2	2	5	3	0	5	7	3	3	3	5	4	3
FJ05146	Beijing	4	2	5	2	5	3	3	5	7	3	3	3	5	4	3
XJ06077	Beijing	4	2	4	2	5	3	0	5	7	3	4	3	5	4	3
BJ05008	Beijing	4	2	4	2	5	3	3	5	7	3	4	3	5	4	3
JL06156	Beijing	4	2	4	2	5	3	3	5	7	3	5	3	5	4	3
AH575	Beijing	4	2	4	2	5	3	3	5	7	3	5	3	5	4	3
JL06103	Beijing	4	2	4	2	5	3	3	5	7	3	3	3	5	2	3
JL06106	Beijing	4	2	4	2	5	3	3	5	7	3	3	3	5	2	3
JL06107	Beijing	4	2	4	2	5	3	3	5	7	3	3	3	5	2	3
SC06018	Beijing	4	2	4	2	5	3	3	5	7	3	3	3	5	2	3
HN06019	Beijing	4	2	4	2	5	3	3	5	7	3	3	3	5	2	3
HN06022	Beijing	4	2	4	2	5	3	3	5	7	3	3	3	5	2	3
HN06030	Beijing	4	2	4	2	0	3	3	5	7	3	3	3	5	2	3
HN06078	Beijing	4	2	4	2	5	3	3	5	7	3	3	3	5	2	3
AH423	Beijing	4	2	4	2	5	3	3	5	7	3	3	2	5	2	3
GX06141	Beijing	4	2	4	2	5	3	0	6	7	3	3	3	5	4	3
ZJ06104	Beijing	4	2	4	2	5	3	3	6	7	3	3	3	5	4	3
XJ06041	Beijing	4	2	4	2	5	3	0	6	7	3	3	3	5	4	3
JL06081	Beijing	4	2	4	2	5	3	2	5	7	3	3	3	5	4	3
FJ05115	Beijing	4	2	4	2	5	3	2	5	7	3	3	3	5	4	3
JL06082	Beijing	4	2	4	2	5	3	2	5	7	3	3	3	5	4	3
JL06181	Beijing	4	2	4	2	5	3	2	5	7	3	3	3	5	4	3
JL06207	Beijing	4	2	4	2	5	3	2	5	7	3	3	3	5	4	3
XZ06177	Beijing	4	2	4	2	5	3	2	5	7	3	3	3	5	4	3
AH651	Beijing	4	2	4	2	5	3	2	5	7	3	3	3	5	4	3
JL06022	Beijing	2	2	4	2	5	3	2	5	7	3	3	3	5	4	3
JL06084	Beijing	0	2	4	2	5	3	2	5	7	3	3	3	5	4	3
JL06086	Beijing	3	2	4	2	5	3	2	5	7	3	3	3	5	4	3
HN06036	Beijing	0	2	4	2	5	3	2	5	7	3	3	3	5	2	0
ZJ06040	Beijing	4	2	4	2	5	3	3	5	7	2	3	3	5	4	3
ZJ06044	Beijing	4	2	4	2	5	3	3	5	7	2	3	3	5	4	3
SC06008	Beijing	4	2	4	2	5	3	3	5	7	2	3	3	5	4	3
SC06010	Beijing	4	2	4	2	5	3	3	5	7	2	3	3	5	4	3
SC06026	Beijing	4	2	4	2	5	3	3	5	7	2	3	3	5	4	3
SC06049	Beijing	4	2	4	2	5	3	3	5	7	2	3	3	5	4	3
SC06238	Beijing	4	2	4	2	5	3	3	5	7	2	3	3	5	4	3
Shx05300	Beijing	4	2	4	2	5	3	3	5	7	2	3	3	5	2	3
JL06171	Beijing	4	2	4	2	5	3	3	5	7	3	3	4	5	4	3
AH444	Beijing	4	2	4	2	5	3	3	5	7	3	3	4	5	4	3
JL06226	Beijing	4	2	4	2	5	3	3	5	7	3	3	4	5	4	3
JL06229	Beijing	4	2	4	2	5	3	3	5	7	3	3	4	5	4	3
JL06271	Beijing	0	2	4	2	5	3	3	5	7	3	3	4	5	4	3
JL06273	Beijing	4	2	4	2	5	3	3	5	7	3	3	4	5	4	3
JL06274	Beijing	4	2	4	2	5	3	3	5	7	3	3	4	5	4	3
JL06275	Beijing	4	2	0	2	5	3	3	5	7	3	3	4	5	4	3
JL06315	Beijing	4	2	4	2	5	3	3	5	7	3	3	4	5	0	3
XJ06184	Beijing	4	2	4	2	5	3	0	5	7	3	3	4	5	4	3
ZJ05068	Beijing	4	2	4	2	5	3	3	5	7	3	3	4	5	4	3
ZJ06009	Beijing	4	2	4	2	5	3	3	5	7	3	3	4	5	4	3
ZJ06039	Beijing	4	2	4	2	5	3	3	5	7	3	3	4	5	4	3
ZJ06073	Beijing	4	2	4	2	5	3	3	5	7	3	3	4	5	4	3
ZJ06078	Beijing	4	2	4	2	5	3	3	5	7	3	3	4	5	4	3
ZJ06079	Beijing	4	2	4	2	5	3	3	5	7	3	3	4	5	4	3
ZJ06080	Beijing	4	2	4	2	5	3	3	5	7	3	3	4	5	4	3
AH607	Beijing	4	2	4	2	5	3	3	5	7	3	3	4	5	4	3
JL06272	Beijing	3	2	4	2	5	3	3	5	7	3	3	4	5	4	3
JL06293	Beijing	5	2	4	2	5	3	3	5	7	3	3	4	5	4	3
JL06323	Beijing	2	2	4	2	5	3	3	5	7	3	3	4	5	0	3
SC06001	Beijing	4	2	4	2	5	3	3	5	7	3	3	4	5	5	3
ZJ05069	Beijing	4	2	4	2	5	2	3	5	7	3	3	4	5	4	3
JL06297	Beijing	4	2	4	3	5	3	3	5	7	3	3	4	5	0	3
JL06286	Beijing	4	2	4	2	5	3	3	5	7	3	3	1	5	4	3
BJ05104	Beijing	4	2	4	2	5	3	3	5	7	3	3	1	5	4	3
GX06078	Beijing	4	2	4	2	5	3	0	5	7	3	3	1	5	4	3
GX06085	Beijing	4	2	4	2	5	3	0	5	7	3	3	1	5	4	3
JL06090	Beijing	0	2	4	2	5	3	2	5	7	3	3	0	5	4	3
XJ06189	Beijing	4	2	4	2	5	3	0	5	7	3	3	1	5	4	3
JL06007	Beijing	4	2	4	2	5	3	3	5	7	3	3	5	5	4	3
JL06165	Beijing	4	2	4	2	5	3	3	5	7	3	0	5	5	4	3
GX06133	Beijing	4	2	4	0	5	3	0	5	7	3	3	2	5	4	3
XZ06173	Beijing	4	2	4	2	5	3	3	5	7	3	3	2	5	4	3
JL06050	Beijing	4	2	4	2	5	3	3	5	7	3	3	2	5	4	3
JL06092	Beijing	4	2	4	2	5	3	3	5	7	3	3	2	5	4	3
AH379	Beijing	4	2	4	2	5	3	3	5	7	3	3	2	5	4	3
SC06009	Beijing	4	2	4	2	5	3	3	5	3	3	3	2	5	4	3
JL06241	Beijing	4	2	4	2	5	4	3	5	7	3	3	3	5	4	3
ZJ06042	Beijing	4	2	4	2	5	4	3	5	7	3	3	3	5	4	3
JL06249	Beijing	4	2	0	2	5	4	3	5	7	3	3	3	5	4	3
JL06282	Beijing	4	2	4	2	5	4	3	5	7	3	3	3	5	4	3
JL06290	Beijing	4	2	4	3	5	4	3	5	7	3	3	3	5	4	3
JL06065	Beijing	4	2	4	2	5	3	3	5	10	3	3	3	5	4	3
JL06067	Beijing	4	2	4	2	5	3	3	5	10	3	3	3	5	4	3
JL06066	Beijing	4	2	4	2	5	3	3	5	10	3	3	3	5	4	3
JL06071	Beijing	2	2	4	2	5	3	3	5	10	3	3	3	5	4	3
JL06013	Beijing	4	2	4	1	5	3	3	5	7	3	3	3	5	4	3
JL06149	Beijing	4	2	4	1	5	3	3	5	7	3	0	3	5	4	3
JL06089	Beijing	4	2	4	1	5	3	3	5	7	3	3	3	5	4	3
JS08-347	Beijing	4	2	4	1	5	3	3	5	7	3	3	3	4	4	3
XZ06113	Beijing	4	2	4	1	5	3	2	5	7	3	3	3	5	4	3
GS05133	Beijing	4	2	4	2	5	3	3	0	7	3	3	3	5	6	3
GS05182	Beijing	4	2	0	0	5	3	3	5	7	3	3	3	5	6	3
GS05184	Beijing	4	2	4	0	5	3	3	5	0	3	3	3	5	6	3
XJ06166	Beijing	4	2	4	2	5	3	3	5	7	3	3	3	5	5	3
HN06096	Beijing	4	2	4	2	5	3	3	5	7	3	3	3	5	5	5
ZJ06076	Beijing	4	2	4	2	6	3	3	5	7	3	3	3	5	4	3
BJ05049	Beijing	4	2	4	2	6	3	3	5	7	3	3	3	5	4	3
ZJ06077	Beijing	4	2	4	2	6	3	3	5	7	3	3	3	5	4	3
ZJ06081	Beijing	4	2	4	2	6	3	3	5	7	3	3	3	5	4	3
XJ06053	Beijing	4	2	4	2	6	3	3	5	7	3	3	1	5	4	3
GS06068	Beijing	4	2	4	2	6	3	3	0	7	3	3	0	5	4	3
BJ05036	Beijing	4	2	4	2	6	3	3	5	7	3	3	2	5	4	3
GS06083	Beijing	4	2	4	2	6	3	3	0	5	3	3	0	5	4	3
XJ06058	Beijing	4	2	3	2	6	3	3	5	7	3	3	3	5	4	3
XJ06046	Beijing	3	2	4	2	6	3	0	5	7	3	3	3	5	4	3
XJ06168	Beijing	3	2	4	2	6	3	3	5	7	3	3	3	5	4	3
XJ06181	Beijing	3	2	4	2	6	3	0	5	7	3	3	3	5	4	3
ZJ06092	Beijing	0	2	4	2	6	3	3	5	7	3	3	3	5	4	3
ZJ05061	Beijing	3	2	4	2	8	3	3	5	7	3	3	3	5	4	3
JL06219	Beijing	4	2	4	2	5	3	3	5	5	3	3	4	5	4	3
JL06220	Beijing	4	2	4	2	5	3	3	5	5	3	3	4	5	4	3
XJ06140	Beijing	4	2	4	2	5	3	0	5	5	3	3	4	5	4	3
XJ06148	Beijing	4	2	4	2	5	3	2	5	5	3	3	4	5	4	3
JL06261	Beijing	0	2	4	2	5	3	3	5	5	3	3	6	5	4	3
XZ06005	Beijing	4	2	4	2	5	3	3	5	5	3	3	3	7	4	3
ZJ06075	Beijing	4	2	4	2	5	3	3	5	5	3	3	3	1	4	3
Shx05266	Beijing	4	2	4	2	5	0	3	5	5	3	3	3	3	4	3
Shx05354	Beijing	4	2	4	2	5	3	4	5	5	3	3	3	5	4	3
XJ06113	Beijing	4	2	4	2	5	3	4	5	5	3	3	3	5	4	3
XJ06084	Beijing	4	2	4	2	5	3	4	5	5	3	3	3	5	4	3
XJ06094	Beijing	4	2	4	2	5	3	4	5	5	3	3	3	5	4	3
XZ06094	Beijing	4	2	4	2	5	3	3	5	5	3	3	3	5	4	3
HN06088	Beijing	4	2	4	2	5	3	3	5	5	3	3	3	5	4	3
XZ06124	Beijing	4	2	4	2	5	3	3	5	5	3	3	3	5	4	3
XZ06125	Beijing	4	2	4	2	5	3	3	5	5	3	3	3	5	4	3
XZ06133	Beijing	4	2	4	2	5	3	3	5	5	3	3	3	5	4	3
XZ06184	Beijing	4	2	4	2	5	3	3	5	5	3	3	3	5	4	3
JL06091	Beijing	4	2	4	2	5	3	3	5	5	3	3	3	5	4	3
JL06113	Beijing	4	2	4	2	5	3	3	5	5	3	3	3	5	4	3
JL06116	Beijing	4	2	4	2	5	3	3	5	5	3	3	3	5	4	3
JL06153	Beijing	4	2	4	2	5	3	3	5	5	3	3	3	5	4	3
JL06197	Beijing	4	2	4	2	5	3	3	5	5	3	3	3	5	4	3
JL06307	Beijing	4	2	4	2	5	3	3	5	5	3	3	3	5	0	3
XJ06032	Beijing	4	0	4	2	5	3	0	5	5	3	3	3	5	4	3
XJ06133	Beijing	4	2	4	2	5	3	0	5	5	3	3	3	5	4	3
XJ06134	Beijing	4	2	4	2	5	3	3	5	5	3	3	3	5	4	3
XJ06135	Beijing	4	2	4	2	5	3	3	5	5	3	3	3	5	4	3
XJ06136	Beijing	4	2	4	2	5	3	0	5	5	3	3	3	5	4	3
XJ06144	Beijing	4	2	4	2	5	3	3	5	5	3	3	3	5	4	3
SC06085	Beijing	4	2	4	2	5	3	3	5	5	3	3	3	5	4	3
HN06058	Beijing	4	2	4	2	0	3	3	0	5	3	3	3	5	4	3
HN06080	Beijing	4	2	4	2	0	3	3	0	5	3	3	3	5	4	3
JL06111	Beijing	4	2	4	2	5	3	2	5	5	3	3	3	5	4	3
XJ06049	Beijing	4	2	3	2	5	3	3	5	5	3	3	3	4	4	3
XJ06162	Beijing	4	2	3	2	5	3	3	5	5	3	3	3	4	4	3
JL06127	Beijing	4	2	3	2	5	3	3	5	0	3	3	3	5	4	3
XJ06157	Beijing	4	2	3	2	5	3	3	5	5	3	3	3	5	4	3
XJ06137	Beijing	4	2	3	2	5	3	3	5	5	3	3	3	5	4	3
Shx05261	Beijing	0	2	4	2	5	3	3	5	7	4	3	3	5	4	3
JS08-065	Beijing	4	2	4	2	5	3	3	5	7	4	3	3	4	4	3
GX06039	Beijing	4	2	4	3	5	3	0	5	7	3	3	3	5	4	3
AH455	Beijing	4	2	4	3	7	3	3	5	7	3	3	3	5	4	3
JL06162	Beijing	4	2	4	3	5	3	3	5	7	3	3	3	6	4	3
GX06012	Beijing	4	2	4	0	3	3	0	5	7	3	3	3	5	4	3
ZJ06045	Beijing	4	2	4	0	4	3	3	5	7	3	3	3	5	4	3
Shx05204	Beijing	4	2	4	0	5	3	3	5	7	3	3	3	5	4	3
HN06082	Beijing	4	2	4	0	5	3	3	5	7	3	3	3	5	4	3
HN06075	Beijing	4	2	4	0	5	3	3	5	7	3	3	3	5	4	3
HN06020	Beijing	4	2	4	0	5	3	3	5	7	3	3	3	3	4	3
HN06087	Beijing	4	2	4	0	0	3	3	5	7	3	3	3	1	4	3
JL06049	Beijing	4	2	4	2	5	3	3	2	7	3	3	3	5	4	4
SC06116	Beijing	4	2	4	2	5	3	3	2	7	3	3	3	5	4	3
HN06039	Beijing	4	2	4	2	5	3	3	5	6	3	3	3	1	4	3
HN06079	Beijing	4	2	4	2	5	3	3	5	6	3	3	3	1	4	3
JL06232	Beijing	4	2	4	2	5	3	3	5	6	3	3	3	11	4	3
GX06015	Beijing	4	2	4	2	5	3	0	5	6	3	3	3	6	4	3
XZ06058	Beijing	4	2	4	2	5	3	3	5	6	3	3	3	6	4	3
Shx05176	Beijing	4	2	4	2	5	3	3	5	6	3	3	3	6	4	3
JL06233	Beijing	0	2	4	2	5	3	3	5	6	3	3	3	6	4	3
GS06015	Beijing	4	2	4	2	5	3	3	5	6	3	3	3	9	4	?
GX06054	Beijing	0	2	4	2	5	3	0	5	6	3	3	3	4	4	3
GX06197	Beijing	4	2	4	2	5	3	0	5	6	3	3	3	4	4	3
GX06199	Beijing	4	2	4	2	5	3	0	5	6	3	3	3	4	4	3
XZ06031	Beijing	4	2	4	2	5	3	3	5	6	3	3	3	4	4	3
XZ06110	Beijing	4	2	4	2	5	3	3	5	6	3	3	3	4	4	3
XZ06198	Beijing	4	2	4	2	5	3	3	5	6	3	3	3	4	4	3
JL06240	Beijing	4	2	4	2	0	3	3	5	6	3	3	3	4	4	3
JL06298	Beijing	4	2	4	2	5	3	3	5	6	3	3	3	4	0	3
JL06301	Beijing	4	2	4	2	5	3	3	5	6	3	3	3	4	0	3
XJ06165	Beijing	0	2	4	2	5	3	3	5	6	3	3	3	4	4	3
ZJ05044	Beijing	4	2	4	2	5	3	3	5	6	3	3	3	4	4	3
ZJ06059	Beijing	4	2	4	2	5	3	3	5	6	3	3	3	4	4	3
ZJ06106	Beijing	4	2	4	2	5	3	3	5	6	3	3	3	4	4	3
SC06046	Beijing	4	2	4	2	5	3	3	5	6	3	3	3	4	4	3
SC06083	Beijing	4	2	4	2	5	3	3	5	6	3	3	3	4	4	3
GX06003	Beijing	4	2	4	2	5	3	0	5	6	3	3	4	4	4	3
GS06016	Beijing	4	2	4	2	5	3	3	5	6	3	3	0	4	4	0
SC06089	Beijing	4	2	4	2	5	3	3	5	6	3	3	4	4	4	3
GX06144	Beijing	4	2	4	2	5	3	0	5	6	3	3	2	4	4	3
XJ06069	Beijing	4	2	4	2	5	3	4	5	6	3	3	3	5	4	3
XJ06074	Beijing	0	2	4	2	5	3	4	5	6	3	3	3	5	4	3
GX06055	Beijing	4	2	4	2	5	3	0	5	6	3	3	3	5	4	3
SC06120	Beijing	4	2	4	2	5	3	3	5	6	3	3	3	5	4	3
GX06202	Beijing	4	2	4	2	5	3	0	5	6	3	3	3	5	4	0
XZ06161	Beijing	4	2	4	2	5	3	3	5	6	3	3	3	5	4	3
XZ06197	Beijing	4	2	4	2	5	3	3	5	6	3	3	3	5	4	3
JL06104	Beijing	4	2	4	2	5	3	3	5	6	3	3	3	5	4	3
JL06216	Beijing	4	2	4	2	5	3	3	5	6	3	3	3	5	4	3
JL06234	Beijing	4	2	0	2	5	3	3	5	6	3	3	3	5	4	3
XJ06010	Beijing	4	2	4	2	5	3	0	5	6	3	3	3	5	4	3
XJ06082	Beijing	4	2	4	2	5	3	0	5	6	3	3	3	5	4	3
GS05017	Beijing	4	2	4	2	5	3	3	0	6	3	3	3	5	4	0
GS05140	Beijing	4	2	4	2	5	3	3	0	6	3	3	3	5	4	3
ZJ05023	Beijing	4	2	4	2	5	3	3	5	6	3	3	3	5	4	3
ZJ05036	Beijing	4	2	4	2	5	3	0	5	6	3	3	3	5	4	3
ZJ05071	Beijing	4	2	4	2	5	3	3	5	6	3	3	0	5	4	0
ZJ06043	Beijing	4	2	4	2	5	3	3	5	6	3	3	3	5	4	3
GX06084	Beijing	4	2	4	2	5	3	0	4	6	3	3	3	5	4	3
SC06071	Beijing	4	2	4	2	6	3	3	5	6	3	3	3	5	4	3
GX06068	Beijing	4	2	4	2	0	3	0	5	6	3	3	3	7	4	4
GS06013	Beijing	4	2	4	2	5	3	2	5	6	3	3	3	0	4	0
XJ06031	Beijing	4	0	4	2	0	3	0	5	6	3	3	3	3	4	5
JL06222	Beijing	0	2	4	2	5	3	3	5	4	3	3	3	5	4	3
AH422	Beijing	4	2	4	2	5	3	3	5	4	3	3	3	5	4	3
JL06247	Beijing	4	2	4	2	5	3	3	5	4	3	3	3	5	4	3
HN06084	Beijing	4	2	4	2	0	3	3	5	4	3	3	3	5	4	3
ZJ05009	Beijing	3	2	4	2	5	3	0	5	4	3	3	3	5	4	3
HN06106	Beijing	4	2	4	2	5	3	2	5	4	3	0	3	0	4	3
HN06107	Beijing	4	2	4	2	5	3	2	5	4	3	0	3	0	4	3
JL06289	Beijing	4	2	4	2	5	3	3	5	4	3	3	3	4	4	3
FJ05190	Beijing	4	2	4	2	5	3	3	5	4	3	3	3	4	4	3
GS06009	Beijing	4	2	4	2	5	3	3	5	4	3	3	2	4	4	3
SC06030	Beijing	4	2	4	2	5	3	3	5	8	3	3	3	4	4	2
SC06031	Beijing	4	2	4	2	5	3	3	5	8	3	3	3	4	4	2
SC06118	Beijing	4	2	4	2	5	3	3	5	8	3	3	3	4	4	2
XZ06093	Beijing	4	2	4	2	5	3	3	5	8	3	3	3	4	4	3
XZ06123	Beijing	4	2	4	2	5	3	3	5	8	3	3	3	4	4	3
XZ06136	Beijing	4	2	4	2	5	3	3	5	8	3	3	3	4	4	3
XZ06174	Beijing	4	2	4	2	5	3	3	5	8	3	3	3	4	4	3
XZ06189	Beijing	4	2	4	2	5	3	3	5	8	3	3	3	4	4	3
XJ06007	Beijing	4	2	4	2	5	3	3	5	8	3	3	3	4	4	3
XJ06187	Beijing	4	2	4	2	5	3	3	5	8	3	3	3	4	4	3
Shx05359	Beijing	4	2	4	2	5	3	3	5	8	3	3	3	4	4	5
GS05069	Beijing	4	2	4	2	4	3	3	5	8	3	3	0	4	4	0
XJ06092	Beijing	4	2	4	2	5	3	4	5	8	3	3	3	4	4	0
HN06055	Beijing	4	2	4	2	5	3	3	5	8	3	3	3	3	4	3
HN06070	Beijing	4	2	4	2	5	3	3	5	8	3	3	3	1	4	3
ZJ05038	Beijing	4	2	4	2	5	3	3	5	8	1	3	3	0	4	3
JL06129	Beijing	4	2	4	2	5	3	3	5	3	3	2	3	5	4	3
BJ05113	Beijing	4	2	4	2	5	3	3	5	5	3	2	3	5	4	3
GX06185	Beijing	4	2	4	2	5	3	0	5	9	3	2	3	5	4	3
GX06171	Beijing	4	2	4	2	5	3	0	5	0	3	2	3	5	4	3
GX06179	Beijing	4	2	4	2	5	3	0	5	7	3	2	3	5	4	3
GX06183	Beijing	4	2	4	2	5	3	0	5	7	3	2	3	5	4	3
Shx05275	Beijing	4	2	4	2	5	3	3	5	7	3	2	3	5	4	3
Shx05361	Beijing	4	2	4	2	5	3	3	5	0	3	2	3	5	4	3
JL06141	Beijing	4	2	4	2	5	3	3	5	7	3	2	3	5	4	3
JL06264	Beijing	0	2	4	2	5	3	3	5	7	3	2	3	5	4	3
XJ06201	Beijing	4	2	4	2	5	3	0	5	7	3	2	3	5	4	3
SC06035	Beijing	4	2	4	2	5	3	3	5	7	3	2	3	5	4	3
SC06154	Beijing	4	2	4	2	5	3	3	5	7	3	2	3	5	4	3
HN06052	Beijing	4	2	4	2	5	3	3	5	7	3	2	3	5	4	3
AH515	Beijing	4	2	4	2	5	3	3	5	7	3	2	3	5	4	3
JL06039	Beijing	4	2	4	2	5	3	2	5	7	3	2	3	5	4	3
GX06186	Beijing	4	2	4	2	4	3	0	5	7	3	2	3	5	4	3
JL06214	Beijing	4	2	4	2	4	3	3	5	7	3	2	3	5	4	3
GX06022	Beijing	4	2	4	2	3	3	0	5	7	3	2	3	5	4	3
HN06059	Beijing	4	2	4	2	0	3	3	5	7	3	2	3	0	4	3
JL06195	Beijing	4	2	4	2	0	3	3	5	8	3	2	3	5	4	3
XZ06134	Beijing	4	2	4	2	5	3	3	5	7	3	2	3	6	4	3
XZ06135	Beijing	4	2	4	2	5	3	3	5	7	3	2	3	6	4	3
XZ06146	Beijing	4	2	4	2	5	3	3	5	7	3	2	3	6	4	3
XZ06152	Beijing	4	2	4	2	5	3	3	5	7	3	2	3	6	4	3
GX06181	Beijing	4	2	4	2	5	3	0	5	7	3	2	3	8	4	3
ZJ05018	Beijing	4	2	4	4	5	3	3	5	7	3	2	3	5	4	3
JL06279	Beijing	3	2	4	2	5	3	3	5	7	3	2	3	5	4	3
GS06079	Beijing	3	2	4	2	5	3	3	0	7	3	2	0	2	4	3
XJ06057	Beijing	4	2	4	2	6	3	3	5	5	3	2	3	5	4	3
JL06035	Beijing	4	2	4	2	5	3	1	5	8	3	3	3	5	4	3
XJ06076	Beijing	4	2	4	2	5	3	4	5	9	3	3	3	5	4	3
Shx05329	Beijing	4	2	4	2	5	3	3	5	8	3	3	3	5	4	3
ZJ06071	Beijing	4	2	4	2	5	3	3	5	8	3	3	3	5	4	3
JL06243	Beijing	4	2	4	2	5	3	3	5	8	3	3	3	5	4	3
JL06332	Beijing	4	2	4	2	5	3	3	5	8	3	3	3	5	0	3
XJ06121	Beijing	4	2	4	2	5	3	3	5	8	3	3	3	5	4	3
XZ06011	Beijing	4	2	4	2	4	3	3	5	8	3	3	3	5	4	3
HN06013	Beijing	4	2	4	2	0	3	3	5	8	3	3	3	5	4	3
XZ06033	Beijing	4	2	4	2	4	3	3	5	8	3	3	3	5	4	3
XZ06044	Beijing	4	2	4	2	4	3	3	5	8	3	3	3	5	4	3
XZ06045	Beijing	4	2	4	2	4	3	3	5	8	3	3	3	5	4	3
XZ06061	Beijing	4	2	4	2	4	3	3	5	8	3	3	3	5	4	3
XZ06116	Beijing	4	2	4	2	4	3	3	5	8	3	3	3	5	4	3
XZ06121	Beijing	4	2	4	2	4	3	3	5	8	3	3	3	5	4	3
XZ06127	Beijing	4	2	4	2	4	3	3	5	8	3	3	3	5	4	3
XZ06130	Beijing	4	2	4	2	4	3	3	5	8	3	3	3	5	4	3
XZ06140	Beijing	4	2	4	2	4	3	3	5	8	3	3	3	5	4	3
XZ06150	Beijing	4	2	4	2	4	3	3	5	8	3	3	3	5	4	3
XZ06186	Beijing	4	2	4	2	4	3	3	5	8	3	3	3	5	4	3
XZ06194	Beijing	4	2	4	2	4	3	3	5	8	3	3	3	5	4	3
XZ06205	Beijing	4	2	4	2	4	3	3	5	8	3	3	3	5	4	3
XZ06214	Beijing	4	2	4	2	4	3	3	5	8	3	3	3	5	4	3
JL06227	Beijing	0	2	4	2	4	3	3	5	8	3	3	3	5	4	3
GS05139	Beijing	4	2	4	2	6	3	0	0	8	3	3	3	5	4	3
XZ06215	Beijing	4	2	4	2	4	3	3	5	8	3	3	3	5	2	3
XZ06120	Beijing	4	2	4	2	4	3	3	5	8	3	3	3	5	4	2
XZ06126	Beijing	4	2	4	2	4	3	3	5	8	3	3	3	5	4	2
XZ06183	Beijing	4	2	4	2	4	3	3	5	8	3	3	3	5	4	2
JL06037	Beijing	0	2	4	2	4	3	3	5	8	3	3	4	5	4	3
GX06011	Beijing	4	2	4	2	4	3	0	5	6	3	3	3	5	4	3
GX06123	Beijing	4	2	4	2	4	3	0	5	0	3	3	3	5	4	3
GS06004	Beijing	4	2	4	2	4	3	2	5	6	3	3	3	0	4	3
XZ06095	Beijing	4	2	4	2	4	3	2	5	8	3	3	3	5	4	3
ZJ05072	Beijing	4	2	4	2	4	3	2	5	7	3	3	3	5	4	3
XJ06100	Beijing	4	2	4	2	4	3	4	5	5	3	3	3	5	4	3
HN2328	Beijing	4	2	4	2	5	3	3	4	7	3	3	3	5	4	3
AH348	Beijing	4	2	4	2	5	3	3	4	7	3	3	3	5	4	3
HN2327	Beijing	4	2	4	2	5	3	3	4	7	3	3	2	5	4	3
ZJ05014	Beijing	3	2	4	2	5	3	3	4	7	3	3	3	5	4	3
AH327	Beijing	4	2	4	2	5	3	3	4	7	3	3	3	4	4	3
JS012A	Beijing	4	2	4	2	5	3	3	4	7	3	3	3	4	4	3
JS012C	Beijing	4	2	4	2	5	3	3	4	7	3	3	3	4	4	3
FJ05039	Beijing	4	2	4	2	5	3	3	4	7	3	3	3	4	4	3
HN2247	Beijing	4	2	4	2	5	3	3	4	7	3	3	2	4	4	3
XZ06015	Beijing	4	2	4	2	5	3	3	4	8	3	3	3	4	4	3
XZ06201	Beijing	4	2	4	2	5	3	3	4	8	3	3	3	4	4	3
JL06094	Beijing	0	2	4	2	5	3	3	5	7	3	3	3	5	4	1
ZJ06027	Beijing	4	2	4	2	5	3	3	5	7	3	3	3	5	4	1
JL06099	Beijing	0	2	4	2	5	3	3	5	7	3	3	3	5	0	1
HN2076	Beijing	4	2	4	2	5	3	3	5	7	3	3	3	5	2	1
JL06248	Beijing	4	2	4	2	5	3	3	5	7	3	2	3	5	4	1
FJ05197	Beijing	4	2	4	2	5	3	3	5	7	3	2	3	5	4	1
JL06126	Beijing	4	2	4	2	5	3	3	5	7	3	3	1	5	4	1
JL06128	Beijing	4	2	4	2	5	3	3	5	0	3	3	1	5	4	1
GS05019	Beijing	4	2	4	2	5	3	3	5	6	3	1	3	5	4	0
GS05022	Beijing	4	2	4	2	5	3	3	0	6	3	1	3	5	4	0
GS05031	Beijing	4	2	4	2	5	3	3	0	6	3	1	3	5	4	0
JL06182	Beijing	4	2	4	2	5	3	3	5	7	3	1	3	5	4	2
JL06262	Beijing	4	2	4	2	5	3	3	5	6	3	3	3	4	4	4
SC06101	Beijing	4	2	4	2	5	3	3	5	6	3	3	3	4	4	4
GX06044	Beijing	4	2	4	2	5	3	0	5	7	3	3	3	4	4	4
GX06083	Beijing	4	0	4	2	5	3	0	5	7	3	3	3	4	4	4
XZ06077	Beijing	4	2	4	2	5	3	3	5	7	3	3	3	4	4	4
XZ06078	Beijing	4	2	4	2	5	3	3	5	7	3	3	3	4	4	4
JL06031	Beijing	4	2	4	2	5	3	3	5	7	3	3	3	4	4	4
SC06067	Beijing	4	2	4	2	5	3	0	5	0	3	3	3	4	4	4
FJ05162	Beijing	4	2	4	2	5	3	3	5	5	3	3	3	4	4	4
GX06052	Beijing	4	2	4	2	5	3	0	5	7	3	4	3	4	4	4
JL06054	Beijing	0	2	4	2	6	3	3	5	7	3	3	3	4	4	4
JL06306	Beijing	0	2	4	2	6	3	3	5	7	3	3	3	4	0	4
GS05086	Beijing	4	2	4	2	2	3	3	5	7	3	3	0	4	4	4
JL06026	Beijing	2	2	4	2	5	3	3	5	7	3	3	3	4	4	4
JL06098	Beijing	2	2	4	2	5	3	3	5	7	3	3	3	7	4	4
JL06114	Beijing	4	2	4	2	5	3	3	5	7	3	3	2	5	4	4
SC06146	Beijing	4	2	4	2	5	3	3	5	7	3	3	4	5	4	4
XJ06125	Beijing	4	2	4	2	5	3	3	5	7	3	3	1	5	4	4
JL06032	Beijing	4	2	4	2	5	3	3	5	7	3	3	3	5	4	4
SC06144	Beijing	4	2	4	2	5	3	3	5	7	3	3	3	5	4	4
JL06033	Beijing	0	2	4	2	5	3	3	5	7	3	3	3	5	4	4
JL06034	Beijing	4	2	4	2	5	3	3	5	7	3	3	3	5	4	4
JL06040	Beijing	4	2	4	2	5	3	3	5	7	3	3	3	5	4	4
JL06088	Beijing	0	2	4	2	5	3	3	5	7	3	3	3	5	4	4
JL06175	Beijing	4	2	4	2	5	3	3	5	7	3	3	3	5	4	4
JL06188	Beijing	4	2	4	2	5	3	3	5	7	3	3	3	5	4	4
JL06191	Beijing	4	2	4	2	5	3	3	5	7	3	3	3	5	4	4
JL06246	Beijing	4	2	4	2	5	3	3	5	7	3	3	3	5	4	4
JL06259	Beijing	4	2	4	2	5	3	3	5	7	3	3	3	5	4	4
JL06266	Beijing	4	2	4	2	5	3	3	5	7	3	3	3	5	4	4
XJ06167	Beijing	4	2	4	2	5	3	0	5	7	3	3	3	5	4	4
ZJ06020	Beijing	0	2	4	2	5	3	3	5	7	3	3	3	5	4	4
ZJ06056	Beijing	4	2	4	2	5	3	3	5	7	3	3	3	5	4	4
JL06036	Beijing	3	2	4	2	5	3	3	5	7	3	3	3	5	4	4
JL06076	Beijing	4	2	4	1	5	3	3	5	7	3	3	3	5	4	4
GX06076	Beijing	4	2	4	2	5	3	0	5	7	3	3	3	6	4	4
JL06095	Beijing	4	2	4	2	5	3	3	5	7	3	3	3	7	4	4
GX06146	Beijing	4	2	4	2	5	3	0	5	3	3	3	3	5	4	4
XJ06205	Beijing	4	1	4	2	5	0	0	5	7	3	3	3	5	4	4
JL06242	Beijing	4	2	4	2	5	3	3	5	6	3	3	3	5	4	4
BJ05015	Beijing	4	2	4	2	5	3	3	5	6	3	3	3	5	4	4
JL06027	Beijing	3	2	4	2	5	3	3	5	6	3	3	3	5	4	4
GX06004	Beijing	4	2	4	2	4	3	0	5	7	3	3	3	5	4	4
GX06034	Beijing	4	2	4	2	0	3	0	5	7	3	3	3	5	4	4
JL06334	Beijing	4	2	4	2	4	3	2	5	7	3	3	3	5	0	4
ZJ05066	Beijing	4	2	4	2	4	3	0	5	7	3	3	3	5	4	4
XJ06037	Beijing	4	2	4	2	4	3	0	5	4	3	3	3	5	4	4
JL06199	Beijing	4	1	4	2	5	3	3	5	7	3	3	2	5	4	3
JL06287	Beijing	4	1	4	2	5	3	3	5	7	3	3	3	5	4	3
ZJ05024	Beijing	4	1	4	2	5	3	3	0	7	3	3	3	6	4	3
FJ05006	Beijing	4	3	4	2	5	3	3	5	7	3	3	4	6	4	3
JL06023	Beijing	3	2	4	2	5	3	3	5	7	3	3	3	4	4	3
ZJ06048	Beijing	3	2	4	2	5	3	3	5	7	3	3	3	4	4	3
ZJ05056	Beijing	3	2	4	2	5	3	3	5	7	3	3	3	4	4	3
SC06141	Beijing	3	2	4	2	5	3	3	5	7	3	3	3	4	4	4
GS05026	Beijing	0	2	4	2	5	3	3	0	7	3	1	3	4	4	0
GS06085	Beijing	3	2	4	2	5	3	3	0	7	3	3	0	3	4	3
GS05177	Beijing	3	2	4	2	5	3	3	5	7	3	3	3	3	4	3
JL06245	Beijing	3	2	4	2	5	3	3	5	7	3	3	3	8	4	3
JL06017	Beijing	3	2	0	2	5	3	3	5	7	3	3	3	6	4	4
ZJ05062	Beijing	3	2	4	2	5	2	3	5	7	3	3	3	4	4	3
HN06047	Beijing	3	2	4	2	5	2	3	5	7	3	3	3	4	2	3
JL06255	Beijing	3	2	4	2	5	4	3	5	7	3	3	3	2	4	3
JL06283	Beijing	2	2	4	2	5	3	3	5	6	3	3	3	4	4	3
GS06052	Beijing	2	2	4	2	5	3	3	5	9	3	3	0	4	4	3
GS06008	Beijing	2	1	4	2	5	3	3	5	0	3	3	3	4	4	3
XZ06108	Beijing	2	2	4	2	5	3	3	5	7	3	3	3	4	4	3
XZ06178	Beijing	2	2	4	2	5	3	3	5	7	3	3	3	4	4	3
XZ06036	Beijing	2	2	4	2	2	3	3	5	7	3	3	3	4	4	3
ZJ06006	Beijing	2	2	4	2	6	3	3	5	7	3	3	3	4	4	3
XZ06068	Beijing	2	2	4	2	5	3	3	5	7	3	2	3	4	4	3
HN06061	Beijing	2	2	4	2	5	3	3	5	7	3	2	3	9	4	3
XZ06046	Beijing	4	2	2	2	5	3	3	5	7	3	3	3	4	4	3
HN06012	Beijing	4	2	2	2	0	3	0	5	7	3	3	3	4	4	3
XJ06172	Beijing	4	2	2	2	8	3	0	5	7	3	3	3	4	4	3
SC06114	Beijing	4	2	2	2	5	3	3	5	7	3	3	3	4	4	2
FJ05188	Beijing	4	2	3	2	7	3	3	5	7	3	3	3	4	4	3
Shx05165	Beijing	3	2	4	2	4	3	3	5	7	3	3	3	5	4	4
JL06006	Beijing	3	2	4	2	4	3	3	5	7	3	3	3	5	4	5
HN06066	Beijing	0	2	4	2	0	3	3	5	7	3	3	3	5	4	2
JL06041	Beijing	2	2	4	2	4	3	3	5	7	3	3	3	5	4	3
JL06122	Beijing	0	2	4	2	5	3	3	5	7	3	3	3	5	4	5
SC06070	Beijing	3	2	4	2	5	3	3	5	7	3	3	3	5	4	5
JL06028	Beijing	3	2	4	2	5	3	3	5	7	3	3	5	5	4	5
JL06030	Beijing	3	2	4	2	5	3	3	5	7	3	3	5	5	4	5
JL06294	Beijing	0	2	4	2	5	3	3	5	7	3	3	2	5	?	5
GX06136	Beijing	4	2	2	2	6	3	0	5	0	3	3	3	5	4	5
JL06157	Beijing	0	2	4	2	6	3	3	5	7	3	3	3	5	4	5
XJ06066	Beijing	4	2	4	2	5	3	4	5	7	3	3	3	5	4	5
XJ06004	Beijing	3	2	4	2	5	3	3	5	5	3	3	3	5	4	3
ZJ06097	Beijing	3	2	4	2	5	3	3	5	5	3	3	3	5	4	3
JL06064	Beijing	3	2	4	2	5	3	3	5	10	3	3	3	5	4	3
JL06138	Beijing	3	2	4	2	5	3	3	5	6	3	3	3	5	4	3
ZJ05047	Beijing	3	2	4	2	5	3	0	5	6	3	3	3	5	4	3
SC06143	Beijing	3	2	4	2	5	5	3	5	0	3	3	3	5	4	3
XJ06008	Beijing	3	2	4	2	5	3	0	5	5	3	3	3	4	4	3
XJ06117	Beijing	3	2	4	2	5	3	4	5	5	3	3	3	5	4	3
Shx05143	Beijing	3	2	4	2	3	3	3	5	6	3	3	3	5	4	3
JL06288	Beijing	3	2	4	2	5	3	3	5	7	3	3	1	5	4	3
XJ06138	Beijing	3	2	4	2	5	3	3	5	6	3	3	1	5	4	3
JL06024	Beijing	3	2	4	3	5	3	3	5	7	3	3	3	5	4	3
ZJ06032	Beijing	3	2	4	0	5	3	3	5	7	3	3	3	5	4	3
JL06250	Beijing	3	2	4	4	5	3	3	5	7	3	3	3	5	4	3
ZJ05048	Beijing	3	2	4	1	5	3	0	5	7	3	3	3	5	4	3
SC06056	Beijing	3	2	3	2	5	3	3	5	7	3	3	3	5	4	3
Shx05090	Beijing	3	2	4	2	5	3	3	5	7	3	3	3	5	2	3
FJ05151	Beijing	3	2	4	2	5	3	3	5	7	3	3	3	5	2	3
ZJ05075	Beijing	3	2	4	2	5	3	3	5	7	3	3	3	5	2	3
SC06145	Beijing	3	2	4	2	5	3	3	5	7	3	3	3	5	2	3
GX06099	Beijing	3	2	0	2	6	3	0	5	7	3	3	3	5	2	3
HN06097	Beijing	3	2	4	2	0	3	3	5	7	3	3	3	5	2	3
JL06204	Beijing	3	2	4	2	3	3	3	5	8	3	3	3	5	2	3
Shx05106	Beijing	3	2	4	2	6	2	0	5	5	3	3	3	5	4	3
XJ06180	Beijing	3	2	4	2	6	3	0	5	5	3	3	3	5	4	3
XJ06112	Beijing	3	2	4	2	6	3	4	5	6	3	3	3	5	4	3
HN06108	Beijing	4	2	4	2	4	3	3	5	7	3	0	1	0	4	3
AH505	Beijing	4	2	4	2	4	3	3	5	6	3	3	1	4	4	3
GX06071	Beijing	4	2	4	2	0	3	0	5	7	3	3	1	4	4	3
GX06147	Beijing	4	2	4	2	5	3	0	5	0	3	3	1	4	4	3
XZ06070	Beijing	4	2	4	2	5	3	3	5	7	3	3	1	4	4	3
SC06042	Beijing	4	2	4	2	5	3	3	5	7	3	3	1	4	4	3
XZ06085	Beijing	4	2	4	2	5	3	2	5	7	3	3	1	4	4	3
XZ06060	Beijing	4	2	4	2	6	3	3	5	7	3	3	1	4	4	3
GX06106	Beijing	4	2	5	2	4	3	0	5	7	3	3	1	4	4	3
XZ06037	Beijing	4	2	4	4	5	3	3	5	6	3	3	1	4	4	3
XZ06056	Beijing	4	2	4	2	6	3	3	5	7	3	3	4	4	4	3
XZ06073	Beijing	4	2	4	2	6	3	3	5	7	3	3	4	4	4	3
XZ06080	Beijing	4	2	4	2	6	3	3	5	7	3	3	4	4	4	3
XZ06114	Beijing	4	2	4	2	6	3	3	5	7	3	3	4	4	4	3
XZ06128	Beijing	4	2	4	2	6	3	3	5	7	3	3	4	4	4	3
XZ06159	Beijing	4	2	4	2	6	3	3	5	7	3	3	4	4	4	3
XZ06202	Beijing	4	2	4	2	6	3	3	5	7	3	3	4	4	4	3
XZ06024	Beijing	3	2	4	2	6	3	3	5	7	3	3	4	4	4	3
XZ06026	Beijing	3	2	4	2	6	3	3	5	7	3	3	4	4	4	3
GX06028	Beijing	4	2	4	2	6	3	0	5	7	3	3	4	4	4	2
XZ06168	Beijing	4	2	4	2	6	3	3	5	7	3	3	4	4	4	2
XZ06185	Beijing	4	2	4	2	5	3	3	5	7	3	3	4	4	4	2
Shx05346	Beijing	4	2	4	2	5	3	3	5	7	3	3	4	4	4	3
GX06082	Beijing	0	2	4	2	4	3	0	5	7	3	3	4	4	4	5
ZJ06021	Beijing	4	2	4	2	4	3	3	5	4	3	3	3	3	4	3
BJ05105	Beijing	4	2	4	2	4	3	3	5	5	3	3	3	3	4	3
GS05116	Beijing	4	2	4	2	7	3	3	0	6	3	3	3	3	4	3
GX06047	Beijing	4	2	4	2	0	3	0	5	9	3	3	3	3	2	3
ZJ06010	Beijing	4	2	4	2	5	3	3	5	6	3	3	3	3	2	3
GX06194	Beijing	4	2	4	0	5	3	0	5	9	3	3	3	3	4	2
HN2058	Beijing	4	2	4	2	5	3	3	5	7	3	3	3	3	4	2
GX06163	Beijing	3	2	4	2	5	3	0	5	6	3	2	3	4	4	3
GX06174	Beijing	0	2	4	2	5	3	0	5	8	3	2	3	4	4	1
GX06172	Beijing	4	2	4	2	5	3	0	5	0	3	2	3	4	4	3
GX06180	Beijing	4	2	4	2	5	3	0	5	7	3	2	3	4	4	3
GX06184	Beijing	4	2	4	0	5	3	0	5	0	3	2	3	4	4	3
ZJ06088	Beijing	4	2	4	2	5	3	3	5	7	3	2	3	4	4	3
ZJ06087	Beijing	4	2	4	2	5	3	3	5	6	3	2	3	4	4	3
JL06327	Beijing	4	2	4	2	5	3	3	5	5	3	2	3	4	0	3
Shx05258	Beijing	4	2	4	4	5	3	3	5	5	3	2	3	4	4	3
GS06067	Beijing	4	2	4	2	5	3	3	5	5	3	2	0	4	4	7
JL06258	Beijing	0	2	4	2	5	3	3	5	5	3	4	3	4	4	3
SC06068	Beijing	4	2	4	2	5	3	3	5	5	3	4	3	4	4	3
XZ06216	Beijing	4	2	4	2	5	3	3	5	8	3	4	3	4	4	3
XZ06218	Beijing	4	2	4	2	5	3	3	5	8	3	4	3	4	4	3
ZJ05073	Beijing	4	2	4	2	5	3	3	5	3	3	4	0	4	4	3
Shx05286	Beijing	3	2	4	2	5	3	3	5	7	2	2	3	4	4	3
Shx05373	Beijing	3	2	4	2	5	3	0	5	7	2	2	3	4	4	3
Shx05098	Beijing	4	2	4	2	5	3	3	5	7	2	2	3	4	4	3
GS06003	Beijing	4	2	4	2	5	3	3	5	7	2	2	3	0	4	3
XZ06007	Beijing	4	2	4	2	5	3	3	5	7	3	3	3	4	2	3
XZ06167	Beijing	4	2	4	2	5	3	3	5	7	3	3	3	4	2	3
XZ06103	Beijing	4	2	4	2	6	3	3	5	7	3	3	3	4	2	3
GX06154	Beijing	0	2	4	2	4	3	0	5	7	3	3	3	4	2	3
HN06008	Beijing	4	2	4	0	0	3	0	5	7	3	3	3	4	2	3
ZJ05026	Beijing	4	2	4	2	5	3	3	5	7	3	3	6	4	2	3
HN06007	Beijing	4	2	4	2	1	2	3	5	7	3	3	3	4	2	3
HN06002	Beijing	4	2	4	2	0	3	3	5	5	3	3	3	4	2	4
HN06031	Beijing	4	2	4	2	0	3	3	5	7	4	1	3	4	2	3
XZ06118	Beijing	4	2	4	2	5	1	3	5	7	3	3	3	4	4	3
Shx05096	Beijing	4	2	4	2	5	1	0	5	7	3	3	3	4	4	3
JL06055	Beijing	0	2	4	2	5	1	3	5	7	3	3	3	4	4	3
GX06115	Beijing	4	2	4	2	5	1	0	5	6	3	3	3	4	4	3
Shx05105	Beijing	4	2	4	2	4	1	0	5	5	3	3	3	4	4	3
shx05145	Beijing	4	2	4	2	4	1	3	5	5	3	3	3	4	4	3
GX06010	Beijing	0	2	4	2	0	1	0	5	5	3	3	3	4	4	3
GX06143	Beijing	4	2	4	2	5	1	0	5	5	3	3	3	4	4	3
XJ06193	Beijing	4	2	4	2	5	1	0	5	5	3	3	3	4	4	3
Shx05201	Beijing	4	2	4	2	4	1	0	5	7	3	3	3	4	4	3
Shx05270	Beijing	4	2	4	2	4	1	2	5	7	3	3	3	4	4	3
JL06168	Beijing	4	2	4	2	7	1	3	0	6	3	3	3	4	4	3
XJ06194	Beijing	4	2	4	2	7	0	0	5	6	3	3	3	4	4	3
HN2176	Beijing	4	2	4	2	7	3	2	5	6	3	3	3	4	4	3
GX06104	Beijing	4	2	4	2	0	1	0	5	6	3	3	3	4	4	5
ZJ05010	Beijing	4	2	4	2	5	1	0	5	3	3	3	3	4	4	4
HN2074	Beijing	4	2	4	2	5	1	3	5	9	3	3	3	4	4	4
HN06017	Beijing	4	2	4	2	0	1	3	5	7	3	3	3	1	4	4
GX06153	Beijing	4	2	4	2	5	4	0	5	7	3	3	1	4	4	3
SC06148	Beijing	4	2	4	2	5	1	4	5	7	3	3	1	4	4	3
XJ06119	Beijing	4	2	4	2	5	4	4	5	7	3	3	3	4	4	3
XJ06124	Beijing	4	2	4	2	5	4	3	5	7	3	3	3	4	4	3
GX06152	Beijing	4	2	4	2	5	4	0	5	7	3	2	3	4	4	3
GX06166	Beijing	4	2	4	2	5	3	0	6	7	3	2	3	3	4	3
GX06177	Beijing	4	2	4	2	5	3	0	6	7	3	2	3	3	4	3
GX06064	Beijing	4	2	4	2	5	3	0	6	7	3	3	3	3	4	3
GS05129	Beijing	5	2	4	2	5	3	3	0	7	3	0	3	3	4	3
XZ06180	Beijing	4	2	4	2	5	3	2	6	7	3	3	3	4	4	3
ZJ06018	Beijing	4	2	4	2	5	3	3	6	7	3	3	1	3	5	3
Shx05246	Beijing	4	2	4	1	5	3	2	5	8	3	3	4	5	4	3
XJ06179	Beijing	4	2	4	2	5	3	0	5	8	3	3	4	3	4	3
Shx05249	Beijing	4	2	4	0	5	3	3	5	8	3	3	2	5	4	3
JL06239	Beijing	4	2	4	2	5	3	3	5	8	3	3	2	5	4	3
JL06263	Beijing	4	2	4	2	5	3	3	5	8	3	3	2	7	4	3
SC06007	Beijing	4	2	1	2	5	3	3	5	4	3	3	4	5	4	3
GX06122	Beijing	4	2	4	2	5	3	0	5	0	5	3	1	5	4	3
ZJ05064	Beijing	4	2	4	2	5	3	0	5	7	0	2	1	5	4	3
XJ06173	Beijing	4	2	4	2	6	3	0	5	6	1	3	1	5	4	3
GS06011	Beijing	4	2	4	2	5	0	3	5	6	2	3	3	5	4	0
GS06086	Beijing	4	2	4	2	5	2	3	5	6	2	3	0	5	4	3
XJ06091	Beijing	4	2	4	2	5	3	4	5	6	2	3	3	5	4	3
JL06180	Beijing	4	2	4	2	4	3	3	5	7	3	1	2	5	4	3
JL06187	Beijing	4	2	4	2	4	3	3	5	7	3	1	2	5	4	3
JL06192	Beijing	4	2	4	2	4	3	3	5	7	3	1	2	5	4	3
JL06196	Beijing	4	2	4	2	4	3	3	5	7	3	1	2	5	4	3
JL06198	Beijing	4	2	4	2	4	3	3	5	7	3	1	2	5	4	3
GX06178	Beijing	4	2	4	2	4	3	0	5	7	3	2	2	5	4	3
JL06093	Beijing	0	2	4	2	4	3	3	5	7	3	3	2	5	4	3
JL06166	Beijing	4	2	4	2	4	3	3	5	7	3	3	2	5	4	3
HN06046	Beijing	3	2	4	2	4	3	3	5	7	3	3	2	5	4	3
SC06014	Beijing	4	2	4	2	6	3	3	5	7	3	1	4	5	4	3
HN2079	Beijing	3	2	5	2	5	3	3	5	7	3	2	2	5	4	3
XJ06107	Beijing	4	2	4	2	6	3	4	5	7	3	3	3	6	4	3
ZJ06103	Beijing	4	2	4	2	6	3	4	5	7	3	3	3	7	4	3
XJ06054	Beijing	4	2	4	2	6	3	2	5	7	3	3	3	9	4	3
GX06139	Beijing	4	2	4	1	6	3	0	5	7	3	3	3	5	5	3
XJ06064	Beijing	4	2	4	4	6	3	4	5	4	3	3	3	5	4	3
GX06037	Beijing	4	2	4	2	5	3	0	5	7	3	4	3	6	2	3
XJ06102	Beijing	4	2	4	2	5	3	4	5	6	3	4	3	5	4	3
JL06167	Beijing	4	2	4	2	5	3	4	5	7	3	6	3	4	5	3
GS05173	Beijing	0	2	4	2	4	3	4	5	5	3	3	2	4	4	3
SC06047	Beijing	4	2	4	2	4	3	4	5	6	3	3	2	4	4	3
XJ06111	Beijing	4	2	4	2	5	3	4	5	5	3	0	2	4	4	3
GS06017	Beijing	4	2	4	2	5	3	4	5	5	3	3	0	4	4	0
GS05151	Beijing	4	2	4	2	5	3	0	0	5	3	3	2	4	4	3
XZ06187	Beijing	4	2	4	2	5	3	3	5	7	3	3	2	4	4	3
XJ06185	Beijing	4	2	4	2	5	3	0	5	7	3	3	2	4	4	3
JL06201	Beijing	4	2	4	2	5	3	2	5	7	3	3	2	4	4	3
GX06170	Beijing	4	2	4	2	5	3	0	5	7	3	2	2	4	4	3
XJ06065	Beijing	4	2	4	2	6	3	4	5	7	3	3	2	4	4	3
XJ06170	Beijing	4	2	4	2	6	3	0	5	7	3	3	2	4	4	3
GX06100	Beijing	0	2	3	2	5	3	0	5	6	3	3	2	4	4	3
JL06132	Beijing	0	2	3	2	5	3	4	5	6	3	3	2	4	4	3
JL06137	Beijing	0	2	3	2	5	3	4	5	6	3	3	2	4	4	3
JL06133	Beijing	0	2	3	2	5	3	4	5	6	3	2	2	4	4	3
XJ06118	Beijing	4	2	4	2	5	3	4	5	7	3	3	4	1	4	3
ZJ05074	Beijing	4	2	4	2	5	3	4	5	7	3	2	5	0	4	3
GX06046	Beijing	4	2	4	2	5	3	0	7	7	4	3	2	4	4	3
JL06058	Beijing	3	2	4	2	4	3	3	5	8	3	3	2	4	4	3
HN06100	Beijing	3	2	4	2	0	3	3	5	6	3	3	2	3	4	3
HN2119	Beijing	2	2	4	2	5	3	3	4	7	3	3	2	4	4	3
AH663	Beijing	3	2	4	2	5	3	3	4	7	3	3	2	4	4	3
JL06331	Beijing	3	2	4	2	5	3	3	5	7	3	3	2	4	0	3
HN06005	Beijing	3	2	4	2	0	3	3	5	7	3	3	2	4	2	3
XJ06067	Beijing	0	2	4	2	6	3	0	5	6	3	3	3	4	4	6
XJ06146	Beijing	4	2	2	2	6	3	0	5	6	3	3	3	4	4	6
SC06069	Beijing	4	2	4	2	6	3	3	5	6	3	3	3	4	4	2
XJ06088	Beijing	4	2	4	2	5	3	4	5	6	3	3	4	4	4	6
XZ06112	Beijing	4	2	4	2	5	3	3	5	6	3	3	2	4	4	4
XZ06193	Beijing	4	2	4	2	5	3	3	5	6	3	3	2	4	4	4
GX06195	Beijing	4	2	4	2	5	3	0	5	6	3	3	2	4	4	6
GS06072	Beijing	3	2	4	2	5	3	3	0	6	3	3	0	4	4	4
XZ06098	Beijing	4	2	4	2	4	3	3	6	6	3	3	2	4	4	4
GS06094	Beijing	4	2	4	2	5	3	3	6	6	3	3	0	5	4	0
BJ05083	Beijing	4	2	4	2	5	3	3	6	6	3	3	3	4	4	3
ZJ06041	Beijing	4	2	4	2	5	3	3	6	6	3	3	2	4	4	2
GX06128	Beijing	4	2	4	2	5	3	0	5	6	3	3	3	4	4	5
JL06159	Beijing	4	2	4	2	5	3	3	5	3	3	3	3	4	4	5
ZJ06022	Beijing	4	2	4	2	5	3	3	5	7	2	3	3	4	4	5
Shx05154	Beijing	4	2	4	1	5	3	3	5	5	3	3	3	4	4	5
Shx05219	Beijing	1	2	4	2	5	3	3	5	6	3	3	3	4	4	2
JL06042	Beijing	3	2	4	2	5	3	3	5	8	3	3	3	4	0	2
XZ06147	Beijing	4	2	3	2	6	3	3	5	8	3	3	3	5	4	2
XZ06163	Beijing	4	2	3	2	6	3	3	5	8	3	3	3	5	4	2
JL06223	Beijing	0	2	4	2	6	3	3	5	8	3	3	3	5	4	2
XZ06148	Beijing	4	2	4	2	6	3	3	5	5	3	3	3	5	4	2
XZ06054	Beijing	4	2	4	2	4	3	3	5	6	3	2	3	4	4	3
JL06008	Beijing	4	2	4	2	4	3	3	5	6	3	3	3	4	4	3
JL06169	Beijing	4	2	4	2	4	3	3	5	6	3	3	3	2	4	3
JL06123	Beijing	3	2	4	2	4	3	3	5	6	3	3	3	4	4	3
JL06225	Beijing	0	2	4	2	4	3	3	5	9	3	3	3	4	4	3
JL06083	Beijing	4	2	4	2	4	3	3	5	3	3	3	3	4	4	7
JL06087	Beijing	3	2	4	2	4	3	3	5	3	3	3	3	4	4	7
JL06277	Beijing	4	2	4	2	4	3	3	5	6	3	2	3	5	4	4
JL06311	Beijing	4	2	4	2	4	3	3	5	6	3	2	3	5	0	4
JL06270	Beijing	3	2	4	2	4	3	3	5	6	3	2	3	5	4	4
JL06316	Beijing	0	2	4	0	4	3	3	5	6	3	2	3	5	0	4
XJ06101	Beijing	4	2	4	2	6	0	0	5	6	3	2	3	2	4	3
GS06010	Beijing	4	3	4	2	5	3	0	5	6	3	3	3	4	3	3
JL06155	Beijing	0	2	4	1	4	3	0	6	7	3	3	3	5	4	3
JL06203	Beijing	4	2	4	1	4	3	3	6	7	3	3	3	5	4	3
JL06140	Beijing	4	2	4	1	4	3	3	6	7	3	2	3	5	4	3
BJ05056	Beijing	4	2	4	1	4	3	3	5	4	3	3	3	5	4	3
JL06178	Beijing	0	2	4	3	4	3	2	5	7	3	3	3	5	4	3
ZJ05028	Beijing	3	2	4	3	4	2	0	5	7	3	3	3	5	2	3
GS06002	Beijing	4	2	4	2	6	3	3	5	4	3	3	2	3	4	3
GS06014	Beijing	4	2	4	2	6	3	3	5	4	3	3	2	3	4	0
GS06080	Beijing	0	2	4	2	6	3	3	5	4	3	3	0	3	0	5
XZ06038	Beijing	4	2	4	2	2	3	3	5	4	3	3	2	4	4	3
GS06082	Beijing	4	2	4	2	6	3	3	0	5	2	3	0	3	4	3
Shx05184	Beijing	4	2	5	2	3	3	3	5	8	3	3	3	4	4	3
SC06149	Beijing	4	2	5	2	5	3	3	5	8	4	3	3	4	4	5
XJ06040	Beijing	4	2	2	2	5	3	5	5	8	1	3	3	4	4	3
SC06038	Beijing	4	2	5	2	5	3	4	5	5	3	3	3	4	4	3
FJ05164	Beijing	4	2	5	2	5	3	4	5	3	3	3	3	4	4	3
GX06198	Beijing	4	2	5	2	5	3	0	5	7	3	3	3	2	4	3
AH643	Beijing	4	2	5	2	5	4	4	5	5	3	3	2	4	4	3
XJ06073	Beijing	4	2	4	2	5	3	4	5	5	4	3	3	4	4	3
XJ06105	Beijing	4	2	4	2	3	3	4	3	5	3	3	3	4	4	3
GX06167	Beijing	4	2	4	2	5	2	0	5	6	3	2	1	4	4	3
ZJ05022	Beijing	4	2	4	2	5	2	3	5	6	3	0	3	4	4	3
GS05058	Beijing	4	2	4	2	5	2	3	4	6	3	3	0	4	4	0
GS06084	Beijing	4	2	4	2	5	2	3	0	6	3	3	0	1	4	3
HN06069	Beijing	4	2	4	2	4	2	3	5	6	3	3	3	1	4	3
GS05044	Beijing	4	1	4	2	5	2	3	0	6	3	1	3	4	4	0
ZJ06061	Beijing	4	2	4	2	5	2	3	5	8	3	3	2	4	4	2
SC06173	Beijing	4	2	4	2	5	2	3	5	8	3	3	3	4	4	2
SC06099	Beijing	4	2	4	2	5	2	3	5	5	3	3	2	4	4	3
Shx05368	Beijing	4	2	4	2	5	4	0	5	5	3	3	2	4	4	4
BJ05045	Beijing	4	2	4	2	5	4	3	5	5	3	3	3	4	4	2
JL06210	Beijing	0	2	4	2	5	2	3	5	3	3	3	1	4	4	5
XZ06182	Beijing	0	2	4	2	6	2	3	5	4	3	3	3	4	4	5
HN06021	Beijing	4	2	4	0	5	3	3	5	9	3	3	3	1	2	3
JL06130	Beijing	0	1	4	3	5	3	3	5	5	3	3	3	4	4	3
XJ06174	Beijing	4	2	4	3	5	0	0	5	5	3	3	1	2	4	3
XJ06147	Beijing	4	2	4	2	7	4	0	5	5	3	3	3	5	4	4
XJ06175	Beijing	4	1	4	2	6	3	0	5	3	4	3	3	5	4	3
ZJ05063	Beijing	4	1	4	2	5	3	0	5	8	0	3	3	5	2	3
JL06184	Beijing	4	2	4	0	5	3	3	5	7	3	2	4	5	4	3
BJ05023	Beijing	3	2	4	0	5	3	3	5	7	3	3	4	5	4	2
XJ06061	Beijing	4	3	4	0	6	3	4	5	7	3	3	4	5	4	3
XJ06198	Beijing	4	3	4	0	5	0	0	5	7	3	3	4	5	4	3
XJ06068	Beijing	5	2	4	2	5	5	4	5	7	3	3	3	5	3	3
SC06002	Beijing	4	2	4	2	5	3	3	5	5	2	3	1	4	4	4
SC06020	Beijing	4	2	4	2	5	3	3	5	7	2	3	1	4	4	4
ZJ05040	Beijing	4	2	4	2	5	2	3	5	7	1	3	3	4	4	4
JL06322	Beijing	3	2	5	2	5	1	3	5	7	2	3	3	4	0	4
JL06044	Beijing	3	2	4	2	5	2	3	0	8	3	3	3	5	2	3
JL06045	Beijing	3	2	4	2	5	2	3	6	8	3	3	3	5	2	3
GX06026	Beijing	0	2	4	2	3	3	0	5	8	1	3	1	4	4	3
JL06134	Beijing	0	2	4	2	3	3	3	6	8	1	3	0	5	4	3
ZJ05049	Beijing	3	2	4	2	5	3	0	5	7	3	3	1	7	4	2
GX06129	Beijing	3	2	4	2	4	3	0	5	5	3	3	1	3	4	4
SC06152	Beijing	1	2	4	2	4	3	4	5	7	3	3	4	2	4	2
HN06109	Beijing	4	2	2	2	4	3	3	5	7	3	0	4	0	4	2
XJ06029	Beijing	4	2	2	2	5	3	3	5	10	1	3	4	2	4	3
XZ06106	LAM	4	2	4	2	4	3	3	5	3	3	2	5	3	2	5
Shx05308	LAM	4	2	4	2	4	3	2	5	3	3	2	3	3	2	6
GX06121	BC-ancestor	5	3	4	2	4	6	0	5	7	3	3	3	4	2	1
ZJ06098	BC-ancestor	5	2	4	2	4	6	2	5	7	3	3	3	4	2	1
GX06145	BC-ancestor	5	1	4	2	4	8	0	5	7	3	3	3	4	2	1
GX06203	BC-ancestor	5	3	4	2	4	8	0	5	7	3	3	3	3	2	?
GX06162	BC-ancestor	6	2	4	2	4	8	0	5	7	3	2	3	4	2	1
GX06030	BC-ancestor	2	3	4	2	4	8	0	5	7	3	4	3	4	0	1
GX06040	BC-ancestor	5	3	4	2	3	8	0	5	7	3	4	2	4	2	1
SC06005	BC-ancestor	4	3	4	2	4	6	2	5	1	3	3	3	3	2	1
GX06002	BC-ancestor	5	3	4	2	4	8	0	2	9	3	4	3	3	2	1
TBFJ06029	UD	7	4	4	7	5	4	2	5	2	3	3	3	5	2	5
TBFJ07075	UD	6	4	4	7	5	4	2	5	2	3	3	3	5	2	5
TBFJ06051	UD	7	4	4	7	5	4	2	5	2	3	2	3	5	2	5
GX06066	China3	3	1	3	2	3	2	0	5	5	3	2	3	3	2	5
ZJ06001	China3	3	1	3	2	2	2	3	5	5	3	2	3	3	2	2
GX06005	China3	3	1	4	2	3	2	0	5	5	3	2	1	3	2	2
GX06060	China3	0	1	4	2	0	2	0	5	5	3	2	3	3	2	2
Shx05192	China3	3	1	2	2	3	2	0	5	5	3	2	3	3	2	2
FJ05121	China3	2	1	2	2	3	2	2	5	4	3	2	3	3	2	2
GX06088	China3	2	1	6	2	3	2	0	5	5	3	2	3	3	2	2
ZJ05050	China3	1	1	4	2	3	2	3	5	5	3	2	3	2	2	2
XJ06039	China3	3	1	4	2	3	2	3	5	5	3	2	1	5	2	3
SC06135	China3	3	1	4	2	3	2	3	5	5	3	2	5	5	2	3
XJ06060	China3	3	1	4	2	3	2	3	5	5	3	2	3	5	2	3
XJ06090	China3	2	1	4	2	3	2	3	5	5	3	2	2	5	2	3
FJ05132	China3	3	1	4	2	3	2	3	5	5	3	2	1	3	2	3
JL06238	China3	0	1	4	2	3	2	3	5	5	3	2	1	3	2	3
GX06116	China3	3	1	4	2	3	2	0	5	5	3	2	1	3	2	3
JL06238	China3	0	1	4	2	3	2	3	5	5	3	2	1	3	2	3
ZJ06037	China3	3	1	4	2	3	2	3	5	5	3	2	1	3	2	3
JL06237	China3	3	1	4	2	3	2	3	5	5	3	2	1	1	2	3
GS05040	China3	3	1	4	2	3	2	3	5	5	3	2	1	4	2	0
GX06200	China3	3	1	4	2	3	2	0	5	5	3	1	1	3	2	3
BJ05019	China3	3	1	4	2	3	2	3	5	5	3	2	3	3	2	3
FJ05056	China3	3	1	4	2	3	2	3	5	5	3	2	3	3	2	3
JL06236	China3	3	1	4	2	3	2	3	5	5	3	2	3	3	2	3
XJ06001	China3	3	1	4	2	3	2	3	5	5	3	2	3	3	2	3
XJ06056	China3	3	1	4	2	3	2	3	5	5	3	2	3	3	2	3
XJ06108	China3	3	1	4	2	3	2	3	5	5	3	2	3	3	2	3
XJ06150	China3	3	1	4	2	3	2	3	5	5	3	2	3	3	2	3
GX06075	China3	3	1	4	2	3	2	0	5	5	3	2	3	3	2	3
GX06131	China3	3	1	4	2	3	2	0	5	5	3	2	3	3	2	3
XZ06055	China3	3	1	4	2	3	2	3	5	5	3	2	3	3	2	3
JL06236	China3	3	1	4	2	3	2	0	5	5	3	0	3	3	2	3
XJ06001	China3	3	1	4	2	3	2	0	5	5	3	2	3	3	2	3
XJ06056	China3	0	1	4	2	3	2	3	5	5	3	2	3	3	2	3
XJ06063	China3	3	1	4	2	3	2	0	5	5	3	2	3	3	2	3
XJ06150	China3	3	1	4	2	3	2	3	5	5	3	2	3	3	2	3
SC06037	China3	3	1	4	2	3	2	3	5	5	3	2	3	3	2	3
FJ05043	China3	3	1	4	2	3	2	2	5	5	3	2	3	3	2	3
HN2264	China3	4	1	4	2	3	2	3	5	5	3	2	3	3	2	3
XJ06108	China3	3	2	4	2	3	2	3	5	5	3	2	3	3	2	3
GX06019	China3	3	1	4	2	3	2	0	5	5	4	2	3	3	2	3
XJ06155	China3	3	0	4	2	3	0	3	5	5	3	2	5	3	2	3
Shx05092	China3	3	1	4	2	3	2	3	5	5	3	2	2	3	2	3
XJ06071	China3	3	1	4	2	3	0	?	5	5	3	2	2	3	2	3
XJ06182	China3	3	1	4	2	3	2	0	5	5	3	2	2	3	2	3
SC06103	China3	3	1	4	2	3	2	3	5	5	3	2	2	3	2	3
ZJ06011	China3	3	1	4	2	3	2	2	5	5	3	2	2	3	2	3
FJ05011	China3	3	1	4	2	3	2	3	5	0	3	2	4	3	2	3
SC06088	China3	3	1	4	2	3	2	3	5	5	3	2	4	3	2	3
Shx05124	China3	3	1	4	2	3	2	3	5	5	3	2	4	3	2	3
Shx05178	China3	3	1	4	2	3	2	3	5	5	3	2	4	3	2	3
BJ05051	China3	3	1	4	2	3	2	4	5	5	3	2	4	3	2	3
GX06192	China3	3	1	4	2	3	2	0	5	5	3	2	4	3	2	3
GS06007	China3	3	1	4	2	3	2	0	5	5	3	2	4	3	2	3
XZ06200	China3	3	1	4	2	3	2	3	5	4	3	2	4	3	2	3
GX06161	China3	3	1	5	2	3	2	0	5	5	3	2	4	3	2	3
ZJ05006	China3	2	1	4	2	3	2	3	5	5	3	2	4	3	2	3
ZJ06014	China3	2	1	4	2	3	2	3	5	5	3	2	4	3	2	3
XJ06025	China3	4	1	4	2	3	2	3	5	5	3	2	4	3	2	3
ZJ05051	China3	2	1	4	2	3	2	2	5	5	3	2	3	3	2	3
SC06166	China3	2	1	4	2	3	2	2	5	5	3	2	3	3	2	3
FJ05047	China3	2	1	4	2	3	2	3	5	5	3	2	3	3	2	3
GX06117	China3	2	1	4	2	3	2	0	5	5	3	2	3	3	2	3
GX06176	China3	2	1	4	2	3	2	0	5	5	3	2	3	3	2	3
GX06190	China3	2	1	4	2	3	2	0	5	5	3	2	3	3	2	3
GX06168	China3	2	1	4	2	3	2	0	5	5	3	2	2	3	2	3
ZJ05059	China3	2	1	4	1	3	2	3	5	5	3	2	3	0	2	3
Shx05177	China3	2	1	4	2	3	2	3	5	4	3	2	3	3	2	3
XJ06186	China3	2	1	4	2	3	2	3	5	4	3	2	3	3	2	3
GX06086	China3	2	1	4	2	3	2	0	5	4	3	2	2	3	2	3
JL06139	China3	2	1	4	3	3	2	3	5	5	3	2	3	3	2	3
JL06139	China3	2	1	4	3	3	2	3	5	5	3	3	3	3	2	3
JL06328	China3	3	1	4	2	3	2	3	5	5	3	3	3	3	0	3
ZJ05016	China3	3	1	4	2	3	2	3	5	5	3	3	3	2	2	3
JL06151	China3	3	1	4	2	3	2	3	5	3	3	3	0	3	2	3
FJ05037	China3	3	1	4	2	3	2	3	5	4	2	2	3	3	2	3
GX06137	China3	3	1	4	2	3	2	0	5	5	2	2	3	3	2	3
FJ05033	China3	3	1	4	2	3	2	3	5	6	1	2	3	3	2	3
JL06174	China3	3	1	4	2	3	2	3	6	5	1	2	0	3	2	3
FJ05135	China3	3	1	4	2	2	2	3	5	4	3	2	1	3	2	3
ZJ06057	China3	3	1	4	2	2	2	3	5	4	3	2	3	3	2	3
FJ05175	China3	3	1	3	2	2	2	3	5	4	3	2	3	3	2	3
FJ05019	China3	3	1	4	2	2	2	3	5	5	3	2	3	3	2	3
GX06027	China3	3	1	4	2	2	2	0	5	5	3	2	0	3	2	3
GX06113	China3	0	1	4	2	2	2	0	5	5	3	2	3	3	2	3
XZ06035	China3	3	1	4	2	2	2	3	5	5	3	2	3	3	2	3
ZJ05052	China3	2	1	4	2	2	2	3	5	5	3	2	3	3	2	3
JS001A	China3	3	1	4	2	2	2	3	5	5	1	2	3	3	2	3
ZJ05008	China3	3	1	4	2	2	2	3	5	5	0	1	5	3	2	3
Shx05206	China3	3	1	0	2	3	0	3	5	3	3	2	3	3	2	3
SC06184	China3	2	1	4	2	3	3	3	5	3	3	2	3	3	2	3
Shx05260	China3	2	1	3	2	3	0	3	5	0	3	2	3	3	2	3
JL06012	China3	4	1	4	2	3	2	0	5	3	3	2	3	3	2	3
XZ06063	China3	3	1	4	2	3	2	3	5	5	3	2	4	3	2	4
XZ06107	China3	3	1	4	2	3	2	3	5	5	3	2	4	3	2	4
XZ06151	China3	3	1	4	2	3	2	3	5	5	3	2	3	3	2	4
XJ06089	China3	3	1	4	2	3	2	3	5	5	3	2	3	6	2	4
BJ05026	China3	3	1	4	2	3	2	3	5	4	3	2	3	3	2	4
JL06053	China3	3	1	4	2	3	2	3	5	4	3	2	3	3	2	4
ZJ05032	China3	3	1	4	0	3	2	3	5	3	0	2	3	3	2	4
GX06081	China3	3	1	4	2	4	2	0	5	5	3	2	3	3	2	4
BJ05062	China3	2	1	4	2	3	2	3	5	5	3	2	3	3	2	4
XJ06013	China3	2	1	4	2	3	2	3	5	5	3	2	3	3	2	4
GS05154	China3	2	1	4	2	3	2	0	0	5	3	2	3	3	2	4
GS05163	China3	2	1	4	2	3	2	3	4	0	3	2	3	3	2	4
GS05132	China3	2	1	4	2	4	2	3	0	5	3	2	3	3	2	4
GX06017	China3	3	1	4	2	3	2	0	5	5	3	2	3	2	2	3
GX06061	China3	3	1	4	2	3	2	0	5	5	3	2	3	2	2	3
GX06191	China3	3	1	4	2	3	2	0	5	5	3	2	3	2	2	3
ZJ05021	China3	3	1	4	2	3	2	0	5	5	3	2	3	2	2	3
SC06113	China3	3	1	4	2	3	2	2	5	5	3	2	3	2	2	3
SC06129	China3	3	1	4	2	3	2	2	5	5	3	2	3	2	2	3
SC06125	China3	3	1	4	2	3	2	2	5	5	3	2	3	2	2	3
XJ06177	China3	3	1	4	2	3	2	0	5	5	3	2	3	2	2	2
GX06175	China3	3	1	4	2	4	2	0	5	5	3	2	3	2	2	3
FJ05133	China3	3	1	4	2	3	2	3	1	5	3	2	3	2	2	3
GX06069	China3	3	1	4	2	0	2	0	5	4	3	2	3	2	2	3
FJ05144	China3	3	1	4	2	2	2	2	5	6	3	2	3	2	2	3
HN06077	China3	3	1	4	3	0	2	2	5	5	3	2	3	5	2	3
GS06089	China3	3	1	4	2	1	2	2	5	5	3	2	0	5	2	3
HN06072	China3	3	1	4	2	0	2	3	5	4	3	2	3	1	2	3
HN06074	China3	3	1	4	2	0	2	3	5	6	3	2	3	1	2	3
HN06073	China3	3	1	4	2	0	2	3	5	6	3	2	3	5	2	3
GX06140	China3	3	1	4	2	4	2	?	5	6	3	2	3	3	2	3
HN06033	China3	3	1	4	2	4	2	2	5	6	3	2	3	4	2	3
FJ05008	China3	3	1	4	2	3	2	2	5	4	3	2	3	3	2	3
FJ05163	China3	3	1	4	2	3	2	2	5	4	3	2	3	3	2	3
GX06057	China3	3	1	4	2	0	2	0	5	4	3	2	3	3	2	3
GX06102	China3	3	1	4	2	3	2	0	5	4	3	2	3	3	2	3
ZJ05011	China3	3	1	4	2	3	2	0	5	4	3	2	3	3	2	3
FJ05028	China3	3	1	4	2	3	2	2	5	4	3	2	3	3	2	3
FJ05024	China3	3	1	4	2	3	2	2	5	4	3	2	3	3	2	2
FJ05074	China3	3	1	4	2	3	2	2	6	4	3	2	3	3	2	3
FJ05083	China3	3	1	4	0	3	2	2	5	4	3	2	3	3	2	3
HN06001	China3	3	1	4	2	3	0	0	5	4	3	2	3	3	4	3
XZ06030	China3	3	1	4	3	4	2	2	5	4	3	2	3	3	2	3
XZ06032	China3	3	1	4	3	4	2	2	5	4	3	2	3	3	2	3
HN06034	China3	3	1	4	2	0	2	3	5	5	3	2	3	4	4	3
HN06040	China3	3	1	4	2	3	2	3	5	5	3	2	3	4	4	3
SC06023	China3	3	1	4	2	3	2	3	5	5	3	2	3	4	2	3
HN06064	China3	3	1	4	2	3	2	3	5	5	3	2	3	5	4	3
HN06048	China3	3	1	4	2	2	2	3	5	5	3	2	4	0	4	3
FJ05040	China3	3	1	4	2	3	2	2	1	5	3	2	3	3	2	3
FJ05181	China3	4	1	4	2	3	2	2	2	5	3	2	3	3	2	3
FJ05107	China3	3	1	4	2	3	2	1	2	5	3	2	3	3	2	3
GX06035	China3	3	1	4	2	3	2	0	3	5	3	2	3	4	2	3
GX06063	China3	3	1	4	2	3	2	0	3	5	3	2	3	4	2	3
GX06074	China3	3	1	4	2	3	2	0	3	5	3	2	3	4	2	3
XJ06098	China3	3	1	4	2	3	2	3	5	6	3	2	2	3	2	3
Shx05129	China3	2	1	4	2	3	2	3	5	6	3	2	2	3	2	3
ZJ05060	China3	2	1	4	2	3	2	2	5	6	3	2	2	3	2	3
FJ05055	China3	2	1	4	2	3	2	2	5	3	3	2	1	3	2	3
ZJ06008	China3	3	1	4	2	3	2	2	5	8	2	2	2	3	2	3
GX06126	China3	3	1	3	2	3	2	0	5	6	3	2	4	3	2	3
SC06075	China3	3	1	3	2	3	2	3	5	5	3	2	4	3	2	3
SC06016	China3	3	1	2	2	3	2	2	5	4	3	2	4	3	2	3
XJ06156	China3	3	1	4	2	3	0	0	5	6	3	2	4	3	2	5
GS06006	China3	3	2	4	2	3	2	3	5	6	3	2	4	3	2	0
FJ05070	China3	3	1	2	2	3	2	3	5	3	3	1	1	3	2	3
GX06189	China3	3	1	2	2	3	2	0	5	6	3	2	1	3	2	3
FJ05183	China3	1	1	4	2	2	2	6	5	5	3	2	4	3	2	3
XJ06160	China3	3	1	4	2	3	2	1	5	5	3	2	4	2	2	2
GX06124	China3	3	1	4	0	3	2	0	5	0	2	2	4	2	2	3
JL06231	China3	2	1	4	2	3	2	3	5	5	4	2	4	2	2	3
SC06084	China3	3	1	4	2	3	2	4	5	4	3	2	2	3	2	4
SC06194	China3	3	1	4	2	3	3	3	5	4	3	2	2	3	2	4
FJ05098	China3	3	1	4	1	3	2	3	5	3	3	2	5	3	2	3
ZJ05065	China3	3	1	4	1	4	2	3	5	5	3	2	2	3	2	2
JL06109	China3	4	1	4	2	3	2	3	6	4	4	2	3	3	2	3
JL06110	China3	4	1	4	2	3	2	3	6	4	4	2	3	3	2	3
JL06109	China3	3	1	4	2	3	2	3	6	4	4	2	3	3	2	3
JL06053	China3	4	1	4	2	3	2	3	5	4	3	2	3	3	2	0
ZJ05019	China3	2	1	4	2	3	2	3	5	5	3	3	2	4	2	5
GX06101	China3	3	2	4	2	3	3	0	5	4	3	2	4	2	2	3
XJ06196	China3	2	2	4	2	3	3	1	5	5	3	2	4	2	2	3
XJ06081	China3	2	2	4	2	3	3	5	5	5	4	2	0	2	2	3
XJ06021	China3	3	2	5	2	3	3	1	5	5	3	2	2	2	2	4
JL06170	China3	3	2	4	2	3	3	1	5	4	3	2	6	4	2	5
XJ06083	China3	3	2	4	2	3	4	2	5	5	3	2	1	2	2	6
XJ06195	China3	3	2	4	2	3	4	0	5	5	3	2	1	2	2	6
XJ06171	China3	3	2	4	2	2	4	1	5	5	3	2	1	2	2	6
XJ06149	China3	3	1	4	2	3	3	1	2	5	3	2	1	2	2	6
Shx05133	China4	3	2	4	2	3	5	1	5	1	3	2	2	3	2	5
SC06106	China4	3	2	4	2	3	5	1	5	1	3	2	1	3	4	2
FJ05157	China4	3	2	4	2	3	5	1	5	1	3	2	2	3	4	7
GX06051	China4	3	2	4	2	3	5	0	5	1	3	2	2	3	4	4
FJ05185	China4	3	2	4	2	3	5	1	5	1	3	2	2	3	4	3
GX06021	China4	3	2	4	2	3	5	0	5	1	3	2	2	3	4	3
GX06094	China4	3	2	4	2	3	5	0	5	1	3	2	2	3	4	3
GX06109	China4	3	2	4	2	3	5	0	5	1	3	2	2	3	4	3
GX06132	China4	3	2	4	2	3	5	0	5	1	3	2	2	3	4	3
JL06218	China4	3	2	4	2	3	5	0	5	1	3	2	2	3	4	3
XJ06164	China4	3	2	4	2	3	5	0	5	1	3	2	2	3	4	3
ZJ06024	China4	3	0	4	2	3	5	1	5	1	3	2	2	3	4	3
GX06090	China4	3	2	4	2	3	5	0	5	1	3	2	2	3	4	3
SC06006	China4	3	2	4	2	3	5	1	5	1	3	2	2	3	4	3
XJ06075	China4	0	2	4	2	3	0	3	5	1	3	2	2	3	4	3
ZJ05076	China4	3	2	4	2	3	5	1	5	1	3	2	3	3	4	3
JL06001	China4	3	2	4	2	3	5	2	5	0	2	2	2	3	4	3
ZJ06084	China4	3	2	4	2	3	6	1	5	1	3	3	2	3	4	3
ZJ06085	China4	3	2	4	2	3	6	1	5	1	3	3	2	3	4	3
ZJ06086	China4	3	2	4	2	3	6	1	5	1	3	3	2	3	4	3
ZJ06082	China4	3	2	4	2	3	6	1	5	1	3	2	2	3	4	3
ZJ06083	China4	3	2	4	2	3	6	1	5	1	3	2	2	3	4	3
XJ06042	China4	4	2	4	2	3	0	2	5	1	3	2	3	3	4	3
XJ06183	China4	4	2	4	2	3	0	2	5	1	3	2	2	3	4	3
XJ06116	China4	5	2	4	2	3	0	2	5	1	3	2	2	3	4	3
JL06001	China4	3	2	4	2	3	2	1	5	1	2	2	2	3	4	3
Shx05218	China4	3	2	4	2	3	2	1	5	1	3	2	2	3	2	3
ZJ06028	China4	3	2	1	2	3	4	1	5	1	3	2	2	3	4	3
ZJ06101	China4	3	2	4	2	3	4	1	5	1	3	2	2	3	3	3
GX06042	China4	3	2	4	0	3	4	0	5	1	3	2	2	3	4	1
HN2257	China4	3	2	4	2	3	4	3	5	1	3	2	2	3	4	4
HN06018	China4	2	0	4	2	3	5	1	5	1	3	2	2	0	4	3
HN06028	China4	2	2	4	2	5	5	1	0	1	3	2	2	5	4	3
Shx05290	China4	3	2	4	2	3	5	1	5	1	3	2	2	2	2	4
ZJ05043	China4	3	2	4	2	3	0	1	5	1	3	2	2	2	4	4
HN06016	China4	3	2	4	2	5	4	1	5	1	3	2	2	0	4	4
GX06089	China4	3	2	4	2	3	3	0	5	1	3	2	2	2	4	5
HN06093	China4	3	2	3	2	0	4	1	5	1	3	2	3	3	4	3
GX06072	China4	3	2	4	3	3	5	0	2	1	3	2	2	3	4	4
GX06173	China4	3	2	4	3	3	5	0	2	1	3	2	2	3	4	4
XJ06176	China4	3	1	4	2	2	5	1	5	1	3	2	2	3	4	3
SC06041	China4	3	1	4	2	3	5	1	5	1	3	2	2	3	2	3
GX06043	China4	2	1	4	2	2	5	0	5	1	3	2	2	2	2	3
GX06130	China4	0	1	4	2	2	5	0	5	1	3	2	2	2	2	3
HN06062	China4	3	2	4	2	2	5	1	5	1	3	3	3	1	4	3
GX06118	China4	4	2	4	2	3	3	0	5	4	3	2	2	3	2	3
JL06281	China4	4	2	4	2	3	2	1	5	4	3	3	3	3	2	3
HN06004	China4	2	2	4	2	0	3	1	5	1	3	3	2	3	2	3
GX06001	China4	3	1	4	2	3	5	0	4	1	4	2	2	3	3	3
GX06067	China4	2	2	4	2	3	6	0	6	1	3	2	1	2	4	3
GX06107	China4	2	2	4	2	3	6	0	7	1	3	2	1	2	4	3
JL06131	China4	0	2	4	2	3	2	4	6	5	1	3	3	2	2	3
XJ06036	China4	2	2	2	2	2	4	3	5	5	3	2	4	3	1	3
XJ06036	China4	2	2	2	2	2	4	0	5	5	3	2	4	3	1	3
XJ06002	China4	2	2	2	2	2	4	3	5	5	3	2	4	3	1	2
XZ06188	China4	2	2	4	2	3	4	2	5	5	3	2	1	3	1	1
FJ05059	China2	4	2	4	4	3	2	3	5	6	2	2	2	1	2	1
JL06046	China2	4	2	4	4	3	2	3	5	6	2	2	2	1	2	1
FJ05060	China2	4	2	4	4	3	2	3	5	3	2	2	2	1	2	1
JL06056	China2	4	2	4	4	3	2	3	5	7	2	2	2	1	2	1
GX06204	China2	4	2	4	4	3	2	0	5	7	2	2	2	1	2	0
JL06056	China2	0	2	4	4	3	2	3	5	7	2	2	2	1	2	1
BJ05079	China2	4	2	4	4	3	2	3	5	5	2	2	2	1	2	1
FJ05051	China2	4	2	4	4	3	2	3	5	5	2	2	2	1	2	1
FJ05120	China2	4	2	4	4	3	2	3	5	5	2	2	2	1	2	1
GX06013	China2	0	2	4	4	3	2	0	5	5	2	2	2	1	2	1
GX06018	China2	0	2	4	4	3	2	0	5	5	2	2	2	1	2	1
GX06020	China2	0	2	4	4	3	2	0	5	5	2	2	2	1	2	1
GX06049	China2	0	2	4	4	3	2	0	5	5	2	2	2	1	2	1
GX06056	China2	4	2	4	4	0	2	0	5	5	2	2	2	1	2	1
GX06098	China2	4	2	4	4	3	2	0	5	5	2	2	2	1	2	1
GX06105	China2	4	2	4	4	0	2	0	5	5	2	2	2	1	2	1
GX06151	China2	0	2	4	4	3	2	0	5	5	2	2	2	1	2	1
GX06207	China2	4	2	4	4	3	2	0	5	5	2	2	2	1	2	0
XJ06047	China2	4	2	4	4	3	0	0	5	5	2	2	2	1	2	1
XJ06161	China2	4	2	4	4	3	2	0	5	5	2	2	2	1	2	1
ZJ06036	China2	4	2	4	4	3	2	3	5	5	2	2	2	1	2	1
ZJ06054	China2	4	2	4	4	3	2	3	5	5	2	2	2	1	2	1
FJ05123	China2	4	2	4	4	3	2	3	5	5	2	2	2	1	2	1
XJ06109	China2	0	2	4	4	3	2	4	5	5	2	2	2	1	2	1
JL06046	China2	2	2	4	4	3	2	3	5	5	2	2	2	1	2	1
SC06076	China2	2	2	4	4	3	2	3	5	5	2	2	2	1	2	1
GX06014	China2	2	2	4	4	3	2	0	5	5	2	2	2	1	2	1
FJ05166	China2	3	2	4	4	3	2	3	5	5	2	2	2	1	2	1
GX06114	China2	4	2	3	4	3	2	0	5	5	2	2	2	1	2	1
GX06050	China2	4	2	4	4	3	2	0	5	5	2	2	1	1	2	1
XZ06047	China2	0	2	4	4	3	2	3	5	4	2	2	2	1	2	1
ZJ06066	China2	0	2	4	4	3	2	3	5	4	2	2	2	1	2	1
Shx05168	China2	?	2	4	4	3	2	3	5	4	2	2	2	1	2	1
XJ06132	China2	4	2	4	4	3	2	3	5	4	2	2	2	1	2	1
ZJ06062	China2	4	2	4	4	3	2	3	5	4	2	2	2	1	2	1
ZJ06063	China2	4	2	4	4	3	2	3	5	4	2	2	2	1	2	1
ZJ06064	China2	0	2	4	4	3	2	3	5	4	2	2	2	1	2	1
ZJ06065	China2	0	2	4	4	3	2	3	5	4	2	2	2	1	2	1
FJ05158	China2	3	2	4	4	3	2	1	5	4	2	2	2	1	2	1
GX06077	China2	0	2	4	4	3	2	0	5	4	2	2	2	1	2	1
GX06120	China2	0	2	4	4	2	2	0	5	4	2	2	2	1	2	1
ZJ06074	China2	4	2	4	8	3	2	3	5	4	2	2	2	1	2	1
SC06057	China2	4	2	4	3	3	2	3	5	4	2	2	2	1	2	1
Shx05117	China2	4	2	4	4	3	2	3	5	4	2	2	4	1	2	1
AH506	China2	2	2	4	4	3	2	3	5	6	2	2	2	1	2	1
FJ05104	China2	3	2	4	4	3	2	3	5	8	2	2	2	1	2	1
FJ05125	China2	3	2	4	4	3	2	3	5	5	2	2	3	1	2	1
GX06041	China2	0	2	4	4	3	2	0	5	5	2	2	3	1	2	1
GX06087	China2	0	2	4	4	3	2	0	5	5	2	2	3	1	2	1
SC06100	China2	3	2	4	4	3	2	3	5	5	2	2	3	1	2	1
GX06135	China2	4	2	4	4	3	2	0	5	0	2	2	3	1	2	1
ZJ05055	China2	3	2	4	4	3	2	3	6	5	2	2	3	1	2	1
SC06112	China2	4	2	4	4	3	2	3	2	5	2	2	3	1	2	1
SC06043	China2	2	2	4	4	3	2	3	1	5	2	2	2	1	2	1
FJ05023	China2	4	2	4	3	3	2	3	5	5	2	2	0	1	2	1
FJ05191	China2	4	2	4	3	3	2	3	5	5	2	2	2	1	2	1
GX06208	China2	4	2	4	3	3	2	0	5	5	2	2	2	1	2	0
XJ06059	China2	0	2	4	3	3	2	3	5	5	2	2	2	1	2	1
GX06008	China2	0	2	4	3	3	2	0	5	5	2	2	1	1	2	1
AH635	China2	4	2	4	3	4	2	3	5	5	2	2	2	1	2	1
SC06019	China2	4	2	4	9	3	2	3	5	5	2	2	2	1	2	1
FJ05169	China2	4	2	4	3	3	2	3	5	5	2	1	2	1	2	1
XZ06206	China2	4	2	4	3	3	2	3	5	5	2	1	2	1	2	1
FJ05142	China2	4	2	4	3	3	2	3	5	5	2	1	2	1	2	1
GX06187	China2	0	2	4	4	3	2	0	5	5	2	1	2	1	2	1
JL06150	China2	4	2	4	0	3	2	2	5	5	2	3	2	1	2	1
XZ06074	China2	4	2	4	6	3	2	3	5	5	2	2	2	4	2	1
SC06147	China2	4	2	4	6	3	2	3	5	5	2	2	2	1	2	1
HN06067	China2	0	2	4	6	0	2	3	5	5	2	2	2	3	2	1
HN06094	China2	4	2	4	0	0	2	3	5	5	2	2	2	3	2	1
XZ06092	China2	2	2	4	6	3	2	3	5	5	2	2	2	1	2	1
BJ05043	China2	4	2	4	5	3	2	3	5	5	2	2	2	1	2	1
GX06097	China2	0	2	4	5	3	2	0	5	5	2	2	2	1	2	1
HN06089	China2	4	2	4	5	3	2	3	5	5	2	2	2	5	2	1
JL06254	China2	4	2	4	5	2	2	3	5	5	2	2	2	1	2	1
SC06003	China2	4	2	4	5	3	2	3	5	6	2	2	2	1	2	1
AH501	China2	4	2	4	3	3	2	3	5	6	2	2	2	1	2	1
SC06055	China2	4	2	4	7	3	2	3	5	0	2	2	2	1	2	1
GX06134	China2	4	2	5	0	3	2	0	5	0	2	2	2	1	2	1
SC06109	China2	4	2	5	5	3	2	3	5	6	2	2	2	1	2	1
AH608	China2	4	2	4	3	3	2	4	5	6	2	2	2	1	2	1
ZJ06067	China2	3	1	4	5	3	2	3	5	5	2	2	2	1	2	1
ZJ06068	China2	3	1	4	5	3	2	3	5	5	2	2	2	1	2	1
ZJ06069	China2	3	1	4	5	3	2	3	5	5	2	2	2	1	2	1
ZJ06070	China2	3	1	4	5	3	2	3	5	5	2	2	2	1	2	1
ZJ05003	China2	3	2	4	2	3	2	3	5	5	2	2	2	1	2	1
JL06051	China2	0	1	4	4	3	2	3	5	6	2	2	2	1	2	1
JL06052	China2	3	1	4	4	3	2	3	5	6	2	2	2	1	2	1
Shx05211	China2	0	1	4	4	3	2	3	5	2	2	2	2	1	2	1
HN2287	China2	4	1	4	4	3	2	3	5	5	2	2	2	1	2	1
SC06081	China2	4	2	4	4	3	2	2	5	2	2	2	1	1	2	1
SC06102	China2	4	2	4	4	3	2	2	5	2	2	2	4	1	2	1
XJ06017	China2	4	2	4	4	3	2	2	5	2	2	2	2	1	2	1
GX06205	China2	4	2	4	4	3	2	0	5	2	2	2	2	1	2	0
XJ06017	China2	4	2	4	4	3	2	2	5	2	2	2	2	1	2	1
XJ06192	China2	3	2	4	4	3	2	2	5	2	2	2	2	1	2	1
XJ06197	China2	3	2	4	4	3	2	2	5	2	2	2	2	1	2	1
JS27	China2	3	2	4	4	3	2	2	5	2	2	2	2	1	2	1
ZJ06005	China2	3	2	4	4	3	2	2	5	2	2	2	1	1	2	1
HN06110	China2	4	1	4	4	3	2	2	5	2	2	0	2	0	2	1
SC06066	China2	2	1	4	4	3	2	2	5	5	2	2	2	1	2	1
SC06077	China2	2	2	4	4	3	2	2	5	1	2	2	2	1	2	1
AH113	China2	3	2	4	4	3	2	2	4	2	2	2	2	1	2	1
AH312	China2	3	2	4	4	3	2	2	4	1	2	2	2	1	2	1
FJ05063	China2	3	2	4	4	3	2	3	4	5	2	2	2	1	2	1
GX06007	China2	0	2	4	4	3	2	0	4	5	2	2	2	1	2	1
GX06095	China2	0	2	4	4	3	2	0	4	5	2	2	2	1	2	1
JL06014	China2	4	2	4	3	2	2	2	5	5	2	2	2	1	2	1
FJ05035	China2	4	2	4	4	2	2	2	5	5	2	2	2	0	2	1
GX06053	China2	4	2	4	4	2	2	0	3	5	2	2	2	1	2	1
GX06092	China2	4	2	4	4	5	2	0	8	5	2	2	2	1	2	1
SC06060	China2	0	2	4	4	1	2	2	5	5	2	2	2	1	2	1
SC06061	China2	3	2	4	4	1	2	2	5	5	2	2	2	1	2	1
GX06165	China2	0	2	4	4	4	2	0	5	5	2	1	2	1	2	1
BJ05052	China2	3	2	4	3	3	2	2	5	5	2	2	2	1	2	1
BJ05090	China2	3	1	4	3	3	2	2	5	5	2	2	2	1	2	1
XJ06051	China2	3	2	3	3	3	2	0	5	5	2	2	2	1	2	1
JL06183	China2	3	2	4	3	3	2	3	6	5	2	2	2	1	2	1
JL06143	China2	3	2	4	4	5	2	3	5	5	2	3	2	1	2	1
XJ06038	China2	9	2	2	4	3	2	3	5	4	2	2	2	1	2	1
XJ06052	China2	4	2	2	4	3	2	3	5	4	2	2	2	1	2	1
HN06083	China2	4	2	2	4	3	2	3	5	5	2	2	2	3	2	1
ZJ06012	China2	4	2	2	4	3	2	2	6	5	2	2	2	1	2	1
JL06172	China2	4	2	2	1	3	2	3	5	5	3	2	2	1	2	1
JL06172	China2	4	2	2	1	3	2	3	5	5	3	2	2	1	2	1
GX06158	China2	3	2	4	0	2	2	0	5	0	2	2	3	1	2	1
HN2221	China2	3	2	4	3	2	2	3	5	5	2	2	3	1	2	1
SC06090	China2	0	2	4	5	3	2	3	5	5	2	1	3	1	2	1
GS05056	China2	3	2	4	4	3	2	3	5	5	2	2	0	5	2	0
HN06042	China2	3	2	4	2	3	2	3	5	5	2	2	3	5	2	1
ZJ05013	China2	4	2	4	2	3	2	3	5	1	2	2	1	1	2	1
ZJ05037	China2	4	2	4	3	3	2	3	5	5	1	2	1	1	0	1
ZJ05035	China2	4	2	4	3	3	2	2	2	2	2	2	2	1	2	0
ZJ05042	China2	4	2	4	3	3	2	2	2	2	2	2	2	1	2	1
HN06053	China2	4	2	4	4	3	2	2	5	5	2	2	2	3	4	1
HN06054	China2	4	2	4	4	3	2	2	5	5	2	2	2	3	4	1
HN06050	China2	5	2	4	4	3	2	3	5	5	2	2	2	4	4	1
HN06051	China2	4	2	4	3	3	2	3	5	3	2	2	2	4	4	1
FJ05082	China2	4	2	4	3	5	2	3	5	8	2	4	2	1	2	1
SC06155	China2	3	3	4	4	2	2	4	5	4	2	2	2	1	2	1
SC06156	China2	5	2	4	3	4	2	4	5	4	2	2	2	1	2	1
XZ06008	China2	4	2	5	0	3	2	3	6	4	2	1	2	1	2	1
GS05160	China2	4	2	3	2	3	0	3	6	0	2	2	2	1	2	1
Shx05207	China2	4	1	3	4	3	2	3	4	3	2	2	2	1	2	1
JL06304	China2	4	2	3	3	2	2	3	6	5	2	1	2	1	0	1
JL06313	China2	3	2	3	3	2	2	3	5	5	2	1	2	1	0	1
JL06005	China2	4	5	4	3	3	2	3	4	5	3	2	2	1	2	3
GS05071	China6	3	3	4	3	3	3	2	6	3	3	2	0	3	2	0
GS05181	China6	3	3	4	3	3	3	0	0	3	3	2	1	2	2	5
XJ06142	China6	4	3	4	3	3	3	0	6	4	3	2	3	1	2	1
HN06060	UD	5	2	5	3	3	2	3	4	5	3	3	2	3	4	2
TBFJ05406	EAI	4	6	5	6	4	4	3	6	2	3	3	2	8	2	3
TBFJ06081	EAI	4	6	5	6	4	4	3	6	2	3	3	2	8	2	3
TBFJ05362	EAI	4	6	5	6	4	4	3	6	2	3	1	2	8	2	3
TBFJ05491	EAI	4	6	4	6	4	4	3	6	2	3	3	2	8	2	3
