# Supplementary material for: Investigation on Mycobacterium tuberculosis Diversity in China and the Origin of the Beijing Clade
Source: PLoS One. 2011 Dec 29;6(12):e29190. doi: 10.1371/journal.pone.0029190 (PMC3248407; doi:10.1371/journal.pone.0029190)
Supplement: Table S3 — MLVA15China profile of 616 isolates from the Orsay collection. The table provides the MLVA15China typing data from a representative extract of the Orsay database. The H37Rv profile as deduced from in silico analysis of refseq sequence NC_000962 is also indicated for data compatibility purposes. (XLS) [file pone.0029190.s003.xls]

## Sheet: Feuil1
Table S3
Strain ID	Origin	group-spoligo	ETRA	ETRB	ETRC	ETRD	ETRE	MIRU10	MIRU16	MIRU23	MIRU27	MIRU39	MIRU40	Mtub21	Mtub30	Mtub39
H37Rv			3	3	4	3	3	3	2	6	3	2	1	2	2	5
Percy89	Africa	Canettii	10	5	3	2	5	3	1	4	1	2	2	3	3	1
Percy157	Africa	Canettii	10	4	3	1	6	3	2	4	1	2	6	3	3	3
Percy79	Africa	Canettii	10	1	6	1	6	3	11	2	1	2	5	3	1	0
Percy301	Africa	Canettii	10	1	3	1	6	5	2	2	2	2	5	3	2	0
Percy196b	Africa	Canettii	10	4	6	2	4	3	2	2	2	2	8	3	2	2
Percy300	Africa	Canettii	10	4	6	2	4	3	2	2	2	2	8	3	2	2
Percy367	Africa	Canettii	10	4	6	2	4	3	2	2	2	2	8	3	2	2
Percy212	Africa	Canettii	10	4	6	2	4	3	2	2	2	2	8	3	2	2
Percy257	Africa	Canettii	10	4	6	2	4	3	2	2	2	2	8	3	2	2
Percy3	Africa	Canettii	10	4	6	2	4	3	2	2	2	2	8	3	2	2
Percy6	Africa	Canettii	10	4	6	2	4	3	2	2	2	2	8	3	2	2
Percy021a	Africa	Canettii	10	4	6	2	4	3	2	2	2	2	8	3	2	2
Percy26	Africa	Canettii	10	4	6	2	4	3	2	2	2	2	8	3	2	2
Percy74	Africa	Canettii	10	4	6	2	4	3	2	2	2	2	8	3	2	2
Percy199b	Africa	Canettii	10	4	6	2	4	3	2	2	2	2	8	3	2	2
Percy058b	Africa	Canettii	10	4	6	2	4	3	2	2	2	2	8	3	2	2
Percy029a	Africa	Canettii	10	4	6	2	4	3	2	2	2	2	8	3	2	2
percy21b	Africa	Canettii	10	4	6	2	4	3	2	2	2	2	8	3	2	2
Percy144	Africa	Canettii	10	4	6	2	4	3	2	2	2	2	8	3	2	2
Percy099c	Africa	Canettii	10	4	6	2	4	3	2	2	2	2	8	3	2	2
Percy189b	Africa	Canettii	10	4	6	2	4	3	2	2	2	2	8	3	2	2
Percy205	Africa	Canettii	10	4	6	2	4	3	2	2	2	2	8	3	2	2
Percy245b	Africa	Canettii	10	4	6	2	4	3	2	2	2	2	8	3	2	2
Percy50	Africa	Canettii	10	4	6	2	4	3	2	2	2	2	8	3	2	2
Percy150	Africa	Canettii	10	4	6	2	4	3	2	2	2	2	8	3	2	2
Percy206	Africa	Canettii	10	4	6	2	4	3	2	2	2	2	8	3	2	2
Percy1049	Africa	Canettii	10	4	6	2	4	0	0	2	2	2	6	3	2	0
Percy8	Africa	Canettii	10	4	6	2	4	3	2	2	2	2	8	3	2	2
Percy156	Africa	Canettii	10	4	6	2	4	3	2	2	2	2	8	3	2	2
Percy229	Africa	Canettii	10	4	6	2	4	3	2	2	2	2	8	3	2	2
Percy246	Africa	Canettii	10	4	6	2	4	3	2	2	2	2	8	3	2	2
Percy368	Africa	Canettii	10	4	6	2	4	3	2	2	2	2	9	3	2	2
Percy1050	Africa	Canettii	10	4	0	2	4	0	0	2	2	2	6	3	2	2
Percy279	Africa	Canettii	3	4	6	2	4	3	2	2	2	2	8	3	2	2
Percy32	Africa	Canettii	10	5	4	2	7	3	3	8	2	3	6	2	5	2
CIPT140010060	Africa	Canettii	10	6	3	1	6	3	3	8	2	3	6	2	5	4
Percy25	Africa	Canettii	10	6	5	2	7	2	3	7	1	2	7	3	1	3
Percy214	Africa	Canettii	10	4	6	1	2	3	1	2	1	2	3	1	3	1
Percy94	Africa	Canettii	10	4	6	1	2	3	1	2	1	2	3	1	3	1
Percy213	Africa	Canettii	10	4	6	1	2	3	1	2	1	2	3	1	3	1
Percy258	Africa	Canettii	10	4	6	1	2	3	1	2	1	2	3	1	3	1
Percy65	Africa	Canettii	10	1	10	5	3	3	2	2	0	2	1	1	2	0
Percy302	Africa	Canettii	10	1	3	2	3	6	2	2	1	1	2	1	1	4
Percy201	Africa	Cameroon	4	2	4	2	3	3	3	5	3	2	3	3	2	3
Percy39	Africa	Cameroon	4	2	4	2	3	3	3	5	3	2	3	3	2	3
Percy35	Africa	Cameroon	4	2	4	2	3	3	3	5	3	2	3	3	2	3
Percy18b	Africa	Cameroon	4	2	4	2	3	3	3	5	3	2	3	3	2	3
Percy923	Africa	Cameroon	4	2	4	2	3	3	3	0	3	2	3	3	2	4
Percy928	Africa	Cameroon	4	2	4	2	3	3	3	0	3	2	3	3	2	8
Percy243	Africa	Cameroon	4	2	4	2	3	3	3	5	3	2	3	3	2	16
Percy40	Africa	Cameroon	4	2	4	2	3	3	3	5	3	2	3	3	2	16
Percy242	Africa	Cameroon	4	2	4	2	3	3	3	5	3	2	3	3	2	16
Percy250	Africa	Cameroon variant	4	2	4	2	3	3	3	5	3	2	3	3	2	21
Percy249	Africa	Cameroon	4	2	4	2	3	3	2	5	3	2	3	3	2	2
Percy255	Africa	Cameroon	4	2	4	2	3	3	3	5	3	2	3	3	2	2
Percy247	Africa	Cameroon	4	2	4	2	3	3	3	5	3	2	1	3	2	22
Percy043b	Africa	Cameroon	4	2	4	2	3	3	3	5	3	2	1	3	2	20
Percy233	Africa	Cameroon	4	2	4	2	3	3	3	5	3	2	1	3	2	12
Percy626	Africa	Cameroon	4	2	4	2	3	3	3	5	3	2	1	3	2	3
Percy748	Africa	Cameroon	4	2	4	2	3	2	3	5	3	2	1	3	2	3
Percy105r	Africa	Cameroon	3	2	4	2	3	3	2	5	3	2	4	3	2	13
Percy624	Africa	Cameroon	3	2	4	2	3	3	2	5	3	2	4	3	2	12
Percy696	Africa	Cameroon	3	2	4	2	3	3	2	5	3	2	2	3	2	10
Percy697	Africa	Cameroon	3	2	4	2	3	3	2	5	3	2	3	3	2	10
Percy967	Africa	Cameroon	3	2	4	2	3	3	2	0	3	2	1	3	2	4
Percy41	Africa	Cameroon	3	3	4	2	3	3	2	5	3	2	4	3	2	10
Percy680	Africa	Cameroon	3	2	4	2	3	3	2	5	3	2	3	3	2	13
Percy884	Africa	U	3	2	4	2	3	3	2	0	3	2	3	3	2	11
Percy875	Africa	U	3	2	4	2	3	3	2	5	3	2	3	3	2	3
Percy007b	Africa	Cameroon	3	2	4	2	3	3	2	5	3	2	3	3	2	9
Percy31	Africa	Cameroon variant	4	2	4	2	3	3	2	5	3	2	3	3	2	17
Percy11	Africa	Cameroon variant	4	4	4	2	3	3	3	5	3	2	3	3	2	2
Percy234	Africa	T2	3	2	3	2	3	3	3	5	3	2	3	3	2	2
Percy16b	Africa	H3	3	2	3	2	3	3	3	5	3	2	3	3	2	3
Percy625	Africa	T2	3	2	3	2	3	3	3	5	3	2	3	3	2	1
Percy698	Africa	Cameroon	2	2	3	2	3	3	3	5	5	2	3	3	2	10
Percy37	Africa	H3	3	2	5	2	3	3	4	5	3	2	3	3	2	10
Percy169b	Africa	T2	4	2	4	2	4	3	4	5	3	2	3	3	2	3
Percy336	Africa	T2	4	2	4	2	4	3	3	5	3	2	3	3	2	3
Percy369	Africa	T2	4	1	3	2	4	3	3	5	3	2	3	3	2	3
Percy934	Africa	T1	2	2	4	2	3	1	2	0	3	2	2	2	2	1
Percy939	Africa	T1	3	2	4	2	3	3	3	0	3	2	2	2	2	1
Percy747	Africa	T1	2	2	4	2	3	3	4	5	3	2	2	2	2	3
Percy608	Africa	U variant	2	2	4	2	3	3	3	5	3	2	4	3	2	4
Percy617	Africa	U variant	2	2	4	2	3	3	3	5	3	2	4	3	2	4
Percy619	Africa	U variant	2	2	4	2	3	3	3	5	3	2	4	3	2	4
Percy631	Africa	U variant	2	2	4	2	3	3	3	5	3	2	4	3	2	4
Percy632	Africa	U variant	2	2	4	2	3	3	3	5	3	2	4	3	2	4
Percy637	Africa	U variant	2	2	4	2	3	3	3	5	3	2	4	3	2	4
Percy639	Africa	U variant	2	2	4	2	3	3	3	5	3	2	4	3	2	4
Percy681	Africa	T3	2	2	4	2	3	3	3	5	3	2	4	3	2	4
Percy682	Africa	T3	2	2	4	2	3	3	3	5	3	2	4	3	2	4
Percy691	Africa	T3	2	2	4	2	3	3	3	5	3	2	4	3	2	4
Percy736	Africa	T3	2	2	4	2	3	3	3	5	3	2	5	3	2	4
Percy671	Africa	T3	2	2	4	2	3	3	3	5	3	2	4	3	2	4
Percy672	Africa	T3	2	2	4	2	3	3	3	5	3	2	4	3	2	4
Percy397	Africa	U variant	2	2	5	2	3	3	3	5	3	2	4	3	2	4
Percy725	Africa	T1	3	2	4	2	3	3	3	6	3	2	4	3	2	4
Percy423	Africa	T3	2	2	4	2	3	3	3	5	3	2	4	3	2	4
Percy949	Africa	T1	3	2	4	2	3	3	3	0	3	2	1	3	2	4
Percy721	Africa	T1	3	2	4	2	2	3	2	5	3	2	4	3	2	4
Percy888	Africa	T1	2	2	4	2	3	3	3	0	3	2	1	2	2	5
Percy902	Africa	T1	2	2	4	2	3	3	3	0	3	2	1	2	2	5
Percy901	Africa	T1	2	2	4	2	3	3	1	0	3	2	1	2	2	5
Percy191	France	H3	2	2	5	2	3	2	3	5	3	2	4	2	2	3
Percy565	Africa	T1	2	2	3	2	3	3	4	5	3	2	2	2	2	3
Percy702	France	T1	2	2	3	2	3	3	4	5	3	2	2	2	2	3
Percy678	France	T1	2	2	3	2	3	3	4	7	3	2	2	2	2	3
Percy218	France	T1	2	2	3	2	3	3	4	5	3	2	2	2	2	2
Percy946	Africa	H3	2	2	3	2	3	3	4	0	3	2	2	2	2	3
Percy634	France	T1	2	2	3	2	2	3	3	5	3	2	2	2	2	3
Percy636	France	T1	2	2	3	2	2	3	4	5	3	2	2	2	2	3
Percy1024	Africa	T1	2	2	3	2	3	3	3	0	3	2	4	2	2	3
Percy1026	Africa	T1	2	2	3	2	3	3	3	0	3	2	4	2	2	3
Percy924	Africa	T1	3	2	3	2	3	3	3	0	3	2	2	2	2	3
Percy202	Africa	U	4	2	3	2	2	3	3	5	3	2	4	3	2	3
Percy864	Africa	T variant	2	2	4	2	3	3	3	0	3	2	2	2	2	3
Percy931	Africa	T1	2	2	4	2	3	3	4	0	3	2	1	2	2	3
Percy910	Africa	T1	2	2	6	2	3	3	4	0	3	2	2	2	2	3
Percy251	Africa	T1	2	2	4	2	2	3	4	5	3	2	2	2	2	3
Percy645	France	T1	2	2	4	2	3	3	2	5	3	2	2	2	2	3
GPMS01	France	U variant	2	2	4	2	3	3	4	5	3	2	2	2	2	3
Percy224	France	T1	2	2	4	2	2	3	4	6	3	2	2	2	2	3
Percy883	Africa	T1	2	2	4	2	3	3	4	0	3	2	2	2	2	4
Percy925	Africa	T1	2	2	4	2	3	3	4	0	3	2	2	2	2	4
Percy951	Africa	T1	2	2	4	2	3	3	4	0	3	2	2	2	2	4
Percy953	Africa	T1	2	2	4	2	3	2	4	0	3	2	2	2	2	4
Percy927	Africa	T1	2	2	2	2	3	3	4	0	3	2	2	2	2	4
Percy641	Africa	T2	2	2	2	2	3	3	3	5	3	2	4	2	2	3
Percy215	France	T1	2	2	3	2	3	3	2	5	3	2	2	2	2	3
Percy238	France	T1-RUSS2	3	2	3	2	4	3	1	1	3	2	2	2	2	3
Percy245	France	T2	3	2	2	2	3	2	2	5	3	2	2	2	2	3
Percy917	Africa	Unknown	3	2	4	2	3	3	1	0	3	2	4	2	2	4
Percy960	Africa	T1	3	2	4	2	3	3	1	0	3	2	4	2	2	5
Percy480	Africa	T1	3	2	4	2	3	3	1	5	3	2	4	2	2	6
Percy566	Percy	T1	3	2	4	2	3	3	1	5	3	2	4	2	2	6
Percy868	Africa	T1	3	2	4	2	3	3	0	0	3	2	4	2	2	5
Percy240	France	T1	2	2	4	2	3	3	1	5	3	2	4	2	2	5
Percy403	Africa	T1	3	2	4	2	3	3	1	5	3	2	4	2	2	5
Percy433	Africa	T1	3	2	4	2	3	3	1	5	3	2	4	2	2	4
Percy941	Africa	T1	3	2	4	2	3	4	1	0	3	2	4	2	2	3
Percy894	Africa	T5-MAD2	3	2	4	2	3	2	3	0	3	2	4	2	2	3
Percy929	Africa	T5-MAD2	3	2	4	2	3	3	3	0	3	2	4	2	2	3
Percy230	France	T2	3	2	4	2	3	2	2	5	3	2	4	2	2	3
Percy863	Africa	T1	3	2	4	2	4	3	0	0	3	2	4	2	2	3
Percy878	Africa	T1	3	2	4	2	3	3	3	6	3	2	5	2	2	4
Percy1010	Africa	T1	3	2	4	2	3	3	3	0	4	2	3	2	2	3
Percy165	France	U variant	3	2	4	2	3	3	2	5	3	2	3	2	2	3
Percy226	France	T1	1	2	4	2	3	3	2	5	3	2	5	2	2	3
Percy217	France	T variant	3	2	4	2	4	3	3	6	3	2	4	2	2	3
Percy855	Africa	T2	2	2	4	2	3	3	3	0	3	2	1	2	2	2
Percy867	Africa	T2	2	2	4	2	3	3	3	0	3	2	1	2	2	2
Percy695	Africa	T1	3	2	4	2	3	3	3	3	3	2	2	2	2	4
Percy885	Africa	T1	3	2	4	2	3	3	3	0	4	2	3	2	2	2
Percy33	Africa	U	4	2	4	2	5	3	3	5	3	2	3	2	2	4
Malardé064	Tahiti	U (likely S)	4	1	4	3	3	3	3	5	3	2	2	1	2	3
Malardé080	Tahiti	U (likely S)	3	2	4	3	3	3	3	5	3	2	2	1	2	3
Percy029b	Africa	T1	3	2	4	2	1	3	3	5	3	2	4	1	2	3
Malardé048	Tahiti	S variant	3	2	4	3	3	3	3	5	3	2	5	1	2	3
Percy911	Africa	S	4	2	4	3	2	3	3	5	3	2	2	1	2	3
Percy447	Africa	S	4	2	4	3	2	3	3	5	3	2	2	1	2	3
Percy454	Africa	S	4	2	4	3	2	3	3	5	3	2	2	1	2	3
Percy477	Africa	S variant	3	2	4	3	2	3	3	5	3	2	2	1	2	3
Percy20	Africa	S variant	4	2	4	3	2	3	3	5	3	2	2	1	2	3
Percy646	France	T1	4	2	4	3	2	2	3	5	3	2	3	1	2	3
356n-358n	France	LAM9	2	2	4	3	3	4	3	1	3	2	4	3	2	3
Percy963	Africa	T3	4	2	3	3	3	3	2	0	3	2	4	1	2	3
Percy427	Africa	S	4	2	4	3	3	3	3	6	3	2	4	1	2	3
Percy425	Africa	T2	3	2	4	2	3	1	3	5	3	2	2	3	2	3
Percy483	Africa	T2	3	3	4	2	2	1	3	5	3	2	2	3	2	3
Percy413	Africa	T2	3	3	4	2	3	1	3	5	3	2	2	3	2	3
Percy726	Africa	T2	4	3	4	2	3	1	3	5	3	2	2	3	2	3
Percy259	Africa	T2	3	3	4	2	2	1	3	5	1	2	2	1	2	3
Percy588	France	H variant	3	2	5	0	4	4	3	5	3	2	2	3	2	3
Percy667	Asia	T1 variant	3	1	4	2	3	2	3	5	3	2	3	3	2	3
Percy464	Africa	T4-CEU1	3	2	4	2	3	2	3	5	3	2	1	3	2	3
Percy033b	Africa	T2	3	2	3	2	2	3	2	5	3	2	2	3	2	3
Percy220	France	T1	2	2	4	2	3	2	2	5	3	2	2	2	2	3
Percy972	Africa	T1	3	2	4	2	2	2	3	5	3	2	1	2	2	3
Percy363	Africa	LAM1	2	2	4	2	3	3	2	6	3	2	1	2	1	3
Percy874	Africa	LAM variant	2	2	4	2	5	4	2	0	3	2	4	2	2	7
Percy687	France	LAM9	2	2	4	2	4	6	3	5	2	2	4	2	2	10
Percy1011	Africa	LAM9 variant	2	2	4	2	4	4	3	0	2	2	4	2	2	6
Percy852	Africa	LAM9	2	2	4	2	4	4	3	0	3	2	5	2	2	7
Percy853	Africa	LAM9	2	2	4	2	4	4	3	0	3	2	5	2	2	7
Percy861	Africa	LAM9	2	2	4	2	4	4	3	0	3	2	4	2	2	5
Percy1014	Africa	LAM9	2	2	3	2	4	5	3	0	3	2	4	2	2	5
Percy860	Africa	LAM9	3	2	4	2	4	2	3	0	3	2	2	2	2	4
Percy994	Africa	LAM9	3	2	4	2	4	2	3	6	3	2	2	2	2	4
Percy993	Africa	LAM9	2	2	4	2	4	2	0	0	3	2	2	2	2	4
Percy346	France	T2	3	2	6	2	4	3	3	5	3	2	4	3	2	3
Percy1015	Africa	T1	2	2	3	2	4	3	3	0	3	2	4	2	2	3
Percy1025	Africa	LAM9	2	2	3	2	5	4	4	0	3	2	2	2	2	5
Percy1055	Africa	LAM9	2	2	4	2	4	4	0	4	3	2	2	2	2	5
Percy1027	Africa	LAM9	2	2	3	2	4	4	4	0	3	2	2	2	2	5
Percy241	Africa	LAM variant	2	2	4	2	3	4	2	6	3	2	3	3	2	1
Percy635	Africa	LAM9-U	2	2	4	2	3	4	1	6	3	2	3	2	2	1
Percy685	Africa	LAM3	2	2	4	2	3	4	3	6	2	2	3	3	2	1
Percy1012	Africa	LAM-H3	2	2	4	2	3	4	3	0	3	2	2	3	2	1
Percy991	Africa	LAM9	2	2	4	2	3	4	0	0	3	2	3	0	2	2
Percy1054	Africa	LAM9	2	2	2	2	3	4	0	6	3	2	3	2	2	2
Percy866	Africa	LAM9	2	2	4	0	3	4	3	0	3	2	1	2	2	2
Percy869	Africa	LAM9	2	2	4	2	3	4	3	6	3	2	1	2	2	2
Percy180	France	LAM-T1	2	2	4	2	3	4	3	6	3	2	3	3	1	4
Percy028	Reference	H37Rv	3	3	4	3	3	3	2	6	3	2	1	2	2	5
Percy028	Reference	MOD-H37	3	3	4	3	3	3	2	6	3	2	1	2	2	5
Percy1057	Africa	U	3	0	4	2	3	2	0	6	0	2	1	2	2	5
Percy570	France	H4	3	1	4	2	4	2	3	5	3	2	3	5	2	4
Percy679	France	T1	4	2	6	2	3	3	3	3	3	3	2	3	2	5
Percy605	France	LAM9	2	2	4	2	3	4	3	6	3	2	2	3	1	2
GPMS02	France	LAM9	2	2	4	2	3	4	3	6	3	2	2	3	1	2
Percy865	Africa	LAM9	2	2	4	2	3	4	3	0	1	2	6	3	1	2
Percy882	Africa	LAM variant	2	2	4	2	2	4	3	0	3	2	4	3	1	2
Percy916	Africa	LAM variant	2	2	4	2	2	4	3	0	3	2	4	3	1	2
Percy906	Africa	LAM variant	2	2	4	2	2	5	3	0	3	2	4	3	1	2
Percy354	Africa	LAM variant	2	2	4	2	2	4	3	6	3	2	5	4	1	2
Percy355	Africa	LAM variant	2	2	4	2	2	4	3	6	3	2	5	4	1	2
Malardé149	Tahiti	LAM9	3	2	4	2	2	4	3	6	3	2	6	3	1	2
Percy1013	Africa	LAM9	2	2	3	2	3	4	3	0	3	2	5	3	1	2
Percy1030	France	LAM5	2	2	2	2	2	5	3	0	3	2	5	3	1	2
Percy319	Asia	LAM variant	1	2	4	2	2	4	3	6	3	2	6	3	1	2
Percy587	France	LAM6	1	2	3	2	3	4	3	7	3	1	4	3	1	2
Percy227	France	LAM9	2	2	4	2	3	4	3	6	3	2	2	3	1	2
Percy235	France	LAM9	2	2	4	2	3	3	3	6	3	2	7	3	1	2
Percy236	France	LAM9	2	2	4	2	2	3	3	6	3	2	6	3	1	1
Percy244	France	LAM6	2	2	4	2	2	2	3	6	3	2	4	3	1	3
Percy922	Africa	LAM6	2	1	4	2	3	3	2	0	3	2	1	3	1	2
Percy987	Africa	LAM9	2	1	4	2	2	4	2	0	3	2	1	3	1	2
Percy221	Africa	LAM9	2	1	4	2	4	4	2	6	1	2	1	3	1	2
Percy1002	Africa	LAM5	2	1	4	2	3	4	2	0	1	2	1	3	1	2
Percy47	Africa	LAM9	2	1	4	1	3	4	2	6	3	2	1	3	1	2
Percy361	Africa	LAM9	2	1	4	1	2	4	2	6	3	2	1	3	1	2
Percy940	Africa	LAM4	3	1	4	2	3	3	2	0	3	2	1	3	1	2
Percy969	Africa	LAM4	3	1	4	2	3	3	2	0	3	2	1	3	1	2
Percy914	Africa	LAM4	2	1	4	2	3	3	2	0	3	2	1	3	1	2
Percy919	Africa	LAM4	2	1	4	2	3	3	2	0	3	2	1	3	1	2
Percy943	Africa	LAM4	3	1	4	2	3	3	2	0	3	2	1	3	1	2
Percy686	France	LAM1	2	1	4	2	3	3	2	6	3	2	1	3	1	2
Percy904	Africa	LAM9	2	1	4	2	6	3	2	0	3	2	1	3	1	2
Percy903	Africa	LAM9	2	1	4	2	3	1	1	0	2	2	1	3	1	2
Percy907	Africa	LAM9	2	1	4	2	3	1	1	0	2	2	1	3	1	2
Percy873	Africa	LAM4	1	1	4	2	3	2	1	0	2	2	1	3	1	2
Percy607	France		3	2	3	2	4	4	3	6	3	2	4	6	4	3
Percy474	Africa	T1	3	2	3	2	4	7	3	5	3	2	2	6	4	7
Percy172	France	X1	3	2	3	2	4	4	3	5	3	2	3	3	4	3
Percy872	Africa	X1	3	2	3	2	3	4	3	0	3	2	2	3	4	3
Percy880	Africa	X1	3	2	3	2	3	4	3	0	3	2	2	3	4	3
Percy955	Africa	X1	3	2	3	2	3	4	3	0	3	2	2	3	4	3
Percy231	France	X1	3	2	3	2	3	4	3	5	3	2	2	3	4	3
Percy372	Asia	X1	3	2	3	2	3	4	3	4	3	2	2	3	4	3
Percy961	Africa	X3	3	2	3	2	3	4	2	0	3	2	3	2	4	3
Malardé028	Tahiti	X1 variant	3	2	3	2	3	4	3	5	3	2	5	4	4	3
Malardé125	Tahiti	X1 variant	3	2	3	2	3	4	3	5	3	2	5	4	4	3
Percy252	Tahiti	X1 variant	3	2	3	2	3	4	3	5	3	2	4	4	4	3
Percy649	Africa	H3	3	2	3	2	2	4	3	5	3	2	2	2	4	5
Percy948	Africa	T1	3	2	4	2	3	4	2	0	3	2	3	4	4	6
Percy400	Africa	X2	3	2	4	2	2	5	3	5	3	2	2	2	4	3
Percy435	Africa	X2	3	2	4	2	3	5	3	5	3	2	2	2	4	3
Percy371	Africa	X2	3	2	4	2	2	5	3	5	3	2	2	2	4	3
Percy552	Africa	X2	3	2	4	2	2	5	3	5	3	2	2	2	4	3
Percy519	Africa	X2	3	2	4	2	2	5	3	5	3	2	2	2	4	3
Percy239	France	X2	3	2	4	2	3	5	3	5	3	2	2	2	4	3
Percy426	Africa	T3-ETH	3	2	4	2	3	5	1	5	3	2	2	3	4	3
Percy442	Africa	T3-ETH	3	2	4	2	3	5	1	5	3	2	2	3	4	3
Percy431	Africa	T3-ETH	2	2	4	2	3	5	1	5	3	2	2	3	4	3
Percy499	Africa	T1	3	2	4	2	3	5	1	5	3	2	2	3	4	1
Percy709	Africa	T1	3	2	4	2	3	5	1	5	3	2	2	3	4	3
Percy356	Africa	T3-ETH	3	2	4	2	3	5	1	5	3	2	2	3	4	3
Percy754	Africa	T3-ETH	3	2	4	2	3	5	1	5	3	2	2	3	4	3
Percy377	Africa	T3-ETH	3	2	4	2	3	5	1	5	3	2	2	3	5	3
Percy408	Africa	T3-ETH	3	2	4	2	3	5	1	5	3	2	1	3	4	3
Percy1033	France	T3-ETH	3	2	4	2	3	5	1	0	3	2	2	3	4	3
Percy320	Asia	T1	3	2	4	2	2	5	1	5	3	2	2	3	4	3
Percy992	Africa	T1	3	2	4	2	3	5	1	0	3	2	2	3	4	3
Percy417	Africa	T1	3	2	4	2	3	5	1	5	3	2	2	3	4	3
Percy575	Africa	T1	3	2	4	2	3	5	1	5	3	2	2	2	4	3
Percy399	Africa	T1	3	2	4	2	3	5	1	5	3	2	2	3	4	2
Percy601	Africa	T1	3	2	2	2	3	5	1	5	3	2	2	3	4	3
Percy630	Africa	T1	3	2	2	2	3	5	1	5	3	2	2	3	4	3
Percy620	Africa	T1	3	2	2	2	3	5	1	5	3	2	2	3	4	3
Percy622	Africa	T1	3	2	2	2	3	5	1	5	3	2	2	3	4	3
Percy628	Africa	T1	3	2	2	2	3	5	1	5	3	2	2	3	4	3
Percy629	Africa	T1	3	2	2	2	3	5	1	5	3	2	2	3	4	3
Percy77r	Africa	T1	3	2	2	2	3	5	1	5	3	2	2	3	4	3
Percy419	Africa	T4	3	2	2	2	3	5	1	5	3	2	2	3	4	3
Percy510	Africa	T3-ETH	3	2	2	2	3	5	1	5	3	2	2	3	4	3
Percy623	Africa	T1	3	2	2	2	3	6	1	5	3	2	2	3	4	3
Percy514	Africa	T3-ETH	3	3	4	2	3	5	1	5	3	2	2	3	4	3
Percy406	Africa	T3-ETH variant	3	2	4	2	3	4	1	5	3	2	2	3	4	3
Percy410	Africa	T3-ETH variant	3	2	4	2	3	4	1	5	3	2	2	3	4	3
Percy544	Africa	T3-ETH variant	3	2	4	2	3	4	1	5	3	2	2	3	4	3
Percy573	Africa	T3-ETH variant	3	2	4	2	3	4	1	5	3	2	2	3	4	3
Percy583	Africa	T3-ETH	3	2	4	2	3	4	1	5	3	2	2	3	4	3
Percy584	Africa	T3-ETH	3	2	4	2	3	4	1	5	3	2	2	3	4	3
Percy647	Africa	T1	3	2	4	2	3	5	1	5	3	2	2	3	4	3
Percy57r	Africa	H37Rv	3	2	4	2	3	5	1	5	3	2	2	3	4	3
Percy446	Africa	T3-ETH	3	2	4	2	3	4	1	5	3	2	2	3	4	3
Percy701	Africa	T1	3	2	4	2	3	3	1	4	3	2	2	3	4	4
Percy708	Africa	T1	3	2	4	2	3	5	1	4	3	2	2	3	4	4
Percy498	Africa	T1	3	2	4	2	3	5	1	4	3	2	2	3	4	2
Percy500	Africa	T1	3	2	4	2	3	5	1	4	3	2	2	3	4	2
Percy509	Africa	T1	3	2	4	2	3	5	1	4	3	2	2	3	4	2
Percy507	Africa	T1	3	2	4	2	3	5	1	4	3	2	2	3	4	2
Percy434	Africa	T1	3	2	4	2	3	5	1	5	3	2	2	3	4	4
Percy441	Africa	T1	3	2	4	2	3	5	1	5	3	2	2	3	4	4
Percy497	Africa	T1	3	2	4	2	3	5	1	5	3	2	2	3	4	4
Percy531	Africa	T1	3	2	4	2	3	5	1	5	3	2	2	3	4	4
Percy1029	France	T1 variant	3	2	2	2	3	0	1	0	4	2	2	3	2	3
Percy219	France	H3	3	2	3	2	3	5	3	3	3	2	3	2	4	6
Percy938	Africa	H1	2	2	3	2	3	5	3	0	3	2	3	2	4	4
Percy223	Tahiti	H1	3	2	3	2	3	5	3	3	3	2	3	3	3	4
Percy253	Tahiti	H1	3	2	3	2	3	5	3	3	3	2	3	3	3	4
Percy254	Tahiti	H1	3	2	3	2	3	5	3	3	3	2	3	3	3	4
Percy1016	Africa	H1	3	2	2	2	3	5	3	0	3	2	3	3	4	3
Percy1021	Africa	H3	3	2	2	2	3	5	3	0	3	2	3	3	4	3
Percy1023	Africa	U variant	3	2	2	2	3	5	3	0	3	2	3	3	4	3
Percy1019	Africa	H3	3	2	2	3	3	5	3	0	3	2	3	3	4	3
Percy1022	Africa	H3	3	2	2	3	3	5	3	0	3	2	3	3	4	3
Percy1020	Africa	H1	3	2	2	2	3	5	3	0	3	2	4	3	3	3
Percy968	Africa	H3	3	2	3	2	3	5	3	3	3	2	4	3	1	3
Percy944	Africa	H3	3	2	3	2	3	5	3	0	3	2	2	2	4	3
Percy986	Africa	H3	3	2	3	2	3	5	3	0	3	2	2	2	4	3
Percy1051	Africa	H3	3	2	3	0	3	0	0	0	3	2	3	2	4	3
Percy1053	Africa	H3	2	2	0	2	3	5	0	3	3	2	0	2	4	3
Percy751	Africa	H3 variant	3	2	3	2	3	5	3	3	3	2	3	2	3	3
Percy752	Africa	H1	3	2	3	2	3	5	3	3	3	2	3	2	3	3
Percy569	Africa	H2	3	2	3	2	3	5	3	3	3	2	3	2	3	3
Percy555	Africa	H3	3	2	3	2	3	5	3	3	3	2	3	2	3	3
Percy84	France	H1	3	2	3	2	3	4	2	3	3	2	3	2	4	3
Percy169	France	H2	3	2	3	2	3	5	3	3	3	2	3	2	2	3
Percy956	Africa	H1	3	2	3	2	2	5	3	0	3	2	3	3	3	3
Percy966	Africa	H1	3	2	3	2	2	5	3	0	3	2	3	3	3	3
Percy912	Africa	H1	3	2	3	2	3	5	3	0	3	2	3	3	3	3
Percy942	Africa	H3	3	2	3	2	3	5	3	0	3	2	3	3	3	3
Percy905	Africa	H1	3	2	3	2	4	5	3	0	3	2	3	3	3	3
Percy908	Africa	H1 variant	3	2	3	2	4	5	3	0	3	2	3	3	3	3
Percy893	Africa	H1	3	2	3	2	4	5	3	0	3	2	3	2	3	3
Malardé195	Tahiti	H1	3	2	3	2	3	5	3	3	3	2	3	3	3	4
Percy887	Africa	H3	3	2	3	2	3	5	3	0	3	2	3	3	4	3
Percy989	Africa	H1	3	2	3	2	3	5	3	0	3	2	3	3	4	3
Percy990	Africa	H1	3	2	3	2	3	5	3	3	3	2	3	3	4	3
Percy913	Africa	H3	3	2	3	2	3	5	3	0	3	2	3	3	4	3
Percy988	Africa	H1	3	2	3	2	3	5	4	0	3	2	3	3	4	3
Percy871	Africa	H1	3	2	3	2	3	5	3	0	3	2	3	2	4	3
Percy856	Africa	H1	3	2	3	2	3	5	3	0	3	2	3	3	4	3
Percy973	Africa	H3	3	2	3	2	3	5	3	3	3	2	3	3	4	3
Percy228	France	H3	3	2	3	2	3	5	3	3	3	2	3	3	4	3
Percy858	Africa	H3	3	2	3	2	3	5	3	3	3	2	3	2	4	3
Percy892	Africa	H1	3	2	3	2	3	5	3	0	3	2	3	2	4	3
Percy854	Africa	U variant	3	2	3	2	3	5	3	3	3	2	3	3	4	5
Percy857	Africa	U variant	3	2	3	2	3	5	3	0	3	2	3	3	4	5
Percy859	Africa	U variant	3	2	3	2	3	5	3	3	3	2	3	3	4	5
Percy723	Africa	H3	4	2	3	2	3	5	3	3	3	2	3	3	4	3
Percy886	Africa	H3	3	2	3	2	3	4	3	0	3	2	1	3	4	4
Percy935	Africa	H3	3	2	3	2	3	5	3	0	3	2	1	3	4	4
Percy895	Africa	H3	3	2	3	2	3	5	3	0	3	2	1	3	4	4
Percy879	Africa	H3	3	2	3	2	3	5	2	3	3	2	1	3	4	3
Percy1047	France	H3	3	2	3	2	3	0	0	3	3	2	2	3	4	3
Percy947	Africa	H3	3	2	3	2	3	3	3	0	3	2	1	3	4	3
Percy970	Africa	H2	3	2	3	2	2	5	3	3	3	2	1	2	4	3
Percy971	Africa	H3	3	2	3	2	3	5	3	3	3	2	1	3	4	3
Percy962	Africa	H2	3	2	3	2	2	5	3	0	3	2	3	2	4	3
Percy958	Africa	H3	3	2	3	2	2	5	3	0	3	2	1	3	4	3
Percy155	France	H1	3	2	3	2	3	5	3	5	3	2	3	2	4	3
Percy216	France	H3	3	2	3	2	3	5	3	5	3	2	3	2	4	3
Percy760	Africa	H3	3	2	3	2	3	5	3	5	3	1	3	3	4	3
Percy896	Africa	H3	3	2	3	2	5	5	3	0	3	2	3	2	4	3
Percy404	Africa	H3	3	2	3	3	3	5	3	5	3	2	3	3	4	3
Percy411	Africa	H3	3	2	3	3	3	5	3	5	3	2	3	3	4	3
Percy432	Africa	H3	3	2	3	3	3	5	3	5	3	2	3	3	4	3
Percy1028	France	H3	3	2	3	3	3	5	3	0	3	2	3	3	4	3
Percy540	Africa	H3	3	2	3	3	3	5	3	5	3	2	3	3	4	3
Percy755	Africa	H3	3	2	3	3	3	5	3	5	3	2	3	3	4	3
Percy897	Africa	H3	3	2	3	2	3	5	3	0	3	2	3	3	4	3
Percy900	Africa	H3	3	2	3	2	3	5	3	0	3	2	3	3	4	3
Percy933	Africa	H3	3	2	3	2	3	5	3	0	3	2	3	3	4	3
Percy899	Africa	H3	3	2	3	2	3	5	3	0	3	2	3	3	4	3
Percy890	Africa	H3	3	2	3	2	3	4	3	0	3	2	3	3	4	3
Percy232	Africa	U	3	2	3	2	3	5	3	5	3	2	3	3	4	3
Percy877	Africa	U	3	2	3	2	3	5	3	0	3	2	3	3	4	3
Percy881	Africa	U variant	3	2	3	2	3	5	3	5	3	2	3	3	4	3
Percy891	Africa	H3	3	2	3	2	3	5	3	0	3	2	3	3	4	3
Percy921	Africa	H3	3	2	3	2	3	5	3	0	3	2	3	3	4	3
Percy876	Africa	H3	3	2	3	2	3	4	3	5	3	2	3	3	4	3
Percy945	Africa	H1 variant	3	2	3	2	4	4	3	0	3	2	3	3	4	3
Percy932	Africa	H3	3	2	3	2	3	5	3	0	3	2	3	3	4	3
Percy445	Africa	H3	3	2	3	2	3	5	3	3	3	2	3	3	4	3
Percy407	Africa	H3	3	2	3	2	3	5	3	3	3	2	3	3	4	3
Percy954	Africa	T1	3	2	3	2	3	5	3	0	3	2	2	3	4	3
Percy42	Africa	H3	3	2	3	2	3	5	3	5	3	2	2	3	4	3
Percy222	France	H3	3	2	3	2	3	5	2	5	4	2	3	3	4	3
Percy190	France	H3-T3	3	2	3	2	3	5	3	5	3	2	3	3	4	5
Percy208	France	H3-T3	3	2	3	2	3	5	3	5	3	2	3	3	4	5
Percy237	France	H3	2	2	3	2	3	5	3	5	3	2	3	3	4	3
Percy1009	Africa	H3	3	2	3	2	3	6	3	0	3	2	3	3	4	3
Percy1056	Africa	H3	3	0	3	2	3	0	0	0	3	2	3	3	4	3
Percy1052	Africa	H3	3	2	3	2	3	4	0	5	3	2	3	3	4	3
Percy862	Africa	H3	3	2	3	2	3	6	3	0	3	2	3	2	4	3
Percy401	France	H3	3	2	3	2	3	6	3	5	3	2	3	3	4	3
Percy402	France	H3	3	2	3	2	3	6	3	5	3	2	3	3	4	3
Percy362	Africa	H1	3	2	3	2	3	5	3	5	3	2	2	3	4	4
Percy920	Africa	H3	3	2	3	2	3	5	3	0	3	2	3	4	4	4
Percy985	Africa	H3 variant	3	2	4	2	3	5	3	0	3	2	3	3	4	5
Percy44	Africa	H variant	3	2	3	2	3	5	3	5	3	2	3	2	4	3
Percy889	Africa	H1	3	2	3	2	3	5	3	0	3	2	3	2	4	3
Percy707	Africa	H3	3	2	3	2	3	5	3	5	3	2	3	3	4	3
Percy006b	Africa	T1	3	2	3	2	3	5	3	5	3	2	4	4	4	3
Percy950	Africa	T1	3	2	3	2	3	3	3	0	3	2	3	4	2	3
Percy1017	Africa	H3	3	1	2	2	3	5	3	0	3	2	1	3	4	3
Percy1018	Africa	H3	3	1	2	2	3	5	3	0	3	2	1	3	4	3
Percy705	Africa	H3	3	2	3	2	3	5	3	5	3	2	1	3	4	3
Percy181	France	U	3	2	4	2	3	3	3	5	3	2	3	2	4	3
Percy380	Africa	T1	3	2	3	2	4	4	2	5	3	2	4	3	4	3
Percy870	Africa	T1	3	2	3	0	3	4	2	5	3	2	3	3	4	3
Percy627	Africa	H3	3	2	3	2	3	3	3	5	3	2	3	3	4	3
Percy694	Africa	H3	3	2	3	2	3	3	3	5	3	2	3	3	4	3
#991053	France	Beijing	4	2	4	2	5	2	3	5	3	2	3	5	4	3
Percy70	Asia	Beijing	4	2	4	2	5	2	3	5	3	2	3	5	4	1
#990590	France	Beijing	4	2	4	1	5	2	3	3	3	3	3	5	4	3
Percy915	Africa	Beijing	4	2	3	2	5	2	2	0	3	3	3	4	4	4
#20001272	France	Beijing	4	2	4	2	5	3	4	5	3	2	3	5	4	3
Percy321	Asia	Beijing	4	2	4	2	5	3	3	5	3	3	3	5	4	3
Percy331	Asia	Beijing	4	2	4	2	5	3	3	5	3	3	3	5	4	3
Percy383	Asia	Beijing	4	2	4	2	5	3	3	5	3	3	3	5	4	3
Percy365	Asia	Beijing	4	2	4	2	5	3	3	5	3	3	3	5	4	3
Percy366	Asia	Beijing	4	2	4	2	5	3	3	5	3	3	3	5	4	3
Percy66	Asia	Beijing	4	2	4	2	5	3	3	5	3	3	3	5	4	3
Percy140r	Asia	Beijing	4	2	4	2	0	3	0	0	3	3	3	5	0	3
Percy564	France	Beijing	4	2	4	2	5	3	3	5	3	3	3	5	4	3
Percy606	France	Beijing	4	2	4	2	5	3	3	5	3	3	3	5	4	3
Percy53r	Asia	Beijing	4	2	4	2	4	3	3	5	3	3	3	5	4	0
Percy194c	Asia	Beijing	4	2	4	2	4	3	3	5	3	3	3	5	4	3
Percy638	Africa	Beijing	4	2	4	2	5	3	3	5	3	3	3	5	4	3
Percy164	France	Beijing	4	2	4	2	5	3	3	5	3	3	3	5	4	3
Percy332	Asia	Beijing	4	2	4	2	5	3	3	5	3	3	3	5	4	3
Percy326	Asia	Beijing	4	2	4	2	5	3	3	5	3	3	3	5	4	3
Percy322	Asia	Beijing	4	2	4	2	5	2	3	5	3	4	3	5	4	3
Percy335	Asia	Beijing	4	2	4	2	5	2	3	5	3	4	3	5	4	3
Percy351	Asia	Beijing	4	2	4	2	5	2	3	5	3	4	3	5	4	3
Percy384	Asia	Beijing	4	2	4	2	5	3	3	5	3	4	3	5	4	3
Percy350	Asia	Beijing	4	2	4	2	5	2	3	5	3	4	3	5	4	3
Percy131	Asia	Beijing	4	2	4	2	5	2	3	5	3	4	3	5	4	3
Percy190c	Asia	Beijing	4	2	4	2	5	3	3	5	3	3	3	8	4	5
Percy179	Asia	Beijing	4	2	4	2	5	3	3	5	3	2	3	3	4	3
Percy185	Asia	Beijing	4	2	4	2	5	3	3	5	3	2	3	3	4	3
Percy155b	Asia	Beijing	4	2	4	2	5	3	3	5	3	2	3	3	4	4
Percy180b	Africa	Beijing	4	2	4	2	5	3	3	5	3	2	3	3	4	3
Percy183	Asia	Beijing	4	2	4	2	5	2	3	5	3	2	3	3	4	3
Percy156b	Asia	Beijing	4	2	4	0	5	3	3	5	3	3	4	5	4	3
Percy187c	Asia	Beijing	4	2	4	2	5	3	3	5	3	3	3	4	4	3
Percy964	Africa	Beijing	4	2	4	2	5	3	3	0	3	3	3	4	4	3
Percy965	Africa	Beijing	4	2	4	2	5	3	3	0	3	3	3	4	4	3
#960507	France	Beijing	4	2	4	2	5	3	3	5	3	3	3	4	4	3
Percy90	Asia	Beijing	4	2	4	2	5	3	3	5	3	3	3	4	4	3
Percy930	Africa	Beijing	4	2	4	2	5	3	3	0	3	3	3	4	2	3
Percy974	Africa	Beijing	4	2	4	2	5	3	3	0	3	3	2	4	4	3
Percy952	Africa	Beijing	4	2	4	2	5	2	3	0	3	3	3	4	4	3
Percy957	Africa	Beijing	3	2	4	2	5	2	3	0	3	3	3	4	4	3
Percy192c	Asia	Beijing	4	2	4	2	5	3	3	5	3	3	3	4	4	3
Percy898	Africa	Beijing	3	2	4	2	5	3	3	0	3	3	3	4	4	3
Percy937	Africa	Beijing	2	2	4	2	5	6	3	0	3	3	3	4	4	3
#971135	France	Beijing	4	2	4	2	2	3	3	5	3	3	3	4	4	3
#991565	France	Beijing	4	2	4	2	5	3	3	5	3	3	3	4	4	3
Percy1031	France	Beijing	4	2	4	2	5	3	3	0	3	3	2	5	2	3
Percy1032	France	Beijing	4	2	4	2	4	3	3	0	3	3	3	5	2	3
#2000442	France	Beijing	3	2	4	2	3	3	3	5	3	3	3	5	4	3
Percy1046	France	Beijing	3	2	4	2	4	0	0	0	3	3	3	5	4	3
Percy248	France	Beijing	4	2	4	2	5	3	3	5	3	3	3	1	4	3
Percy179c	Asia	Beijing	4	2	4	2	4	3	2	5	3	3	3	4	4	3
Percy338	Asia	Beijing	4	2	4	2	5	3	3	5	3	3	3	4	4	4
Percy188c	Asia	Beijing	4	2	4	2	4	3	3	5	3	3	2	4	4	3
Percy124r	Asia	Beijing	4	2	4	2	4	3	3	5	3	3	2	4	4	3
Percy122	Africa	Beijing	4	2	4	2	3	3	3	5	1	3	1	6	4	3
Percy648	France	Beijing	4	2	4	2	5	3	3	6	1	3	1	4	4	2
Percy386	Asia	Beijing	4	2	3	1	4	3	3	6	3	2	3	4	4	3
Percy90r	Africa	T1	3	2	3	2	3	3	3	5	3	3	6	4	4	3
Percy91r	Africa	T1	3	2	3	2	3	3	3	5	3	3	6	4	4	3
Percy103r	Africa	T1	3	2	3	2	3	3	3	5	3	3	6	4	4	3
Percy134r	Africa	T2	3	2	3	2	3	3	3	5	3	3	6	4	4	3
Percy753	Africa	T1	3	2	3	2	3	3	3	5	3	3	6	4	4	3
Percy764	Africa	T1	3	2	3	2	3	3	3	5	3	3	6	4	4	3
Percy340	Africa	T1	3	2	3	2	3	3	3	5	3	3	6	4	4	3
Percy135r	Africa	T1	3	2	3	2	3	3	3	5	3	3	6	4	4	3
Percy198	Africa	T1	3	2	3	2	3	3	3	5	3	3	6	4	4	3
Percy104r	Africa	T1	3	2	3	2	3	3	3	5	3	3	6	4	4	3
Percy200	Africa	T1	3	2	3	2	3	3	3	5	3	3	7	4	4	3
Percy120r	Africa	T1	3	2	3	2	3	3	3	5	3	3	6	4	4	3
Percy131r	Africa	T1	3	2	3	2	3	3	3	5	3	3	6	4	4	3
Percy133r	Africa	T1	3	2	3	2	3	3	3	5	3	3	6	4	4	3
Percy642	Africa	T1	3	2	3	2	3	3	3	5	3	3	6	4	4	3
Percy027b	Africa	T1	3	2	3	2	3	3	3	5	3	3	6	4	4	3
Percy703	France	T1	3	2	3	2	4	3	3	5	3	3	5	4	4	3
Percy918	Africa	T1	3	2	3	2	4	3	3	0	3	3	6	4	4	3
Percy028b	Africa	T1	3	2	3	2	4	3	3	5	3	3	6	4	4	3
Percy640	Africa	T1	3	2	3	2	4	3	3	5	3	3	7	4	4	3
Percy341	Africa	T1	3	2	3	2	5	3	3	5	3	3	6	4	2	3
Percy370	France	T1	3	2	3	2	3	4	3	3	3	2	1	4	4	3
Percy1008	Africa	U	3	2	4	2	0	0	0	0	0	0	1	0	0	0
Percy959	Africa	T1	3	2	4	2	4	2	3	0	3	3	6	4	4	3
Percy644	France	U	3	3	4	2	6	3	3	1	3	5	3	4	2	3
Percy1034	France	Beijing	3	2	4	2	0	3	0	0	0	0	3	6	2	3
Percy936	Africa	CAS variant	3	2	2	2	5	6	4	0	3	3	3	4	2	3
Percy1048	France	CAS	6	2	2	2	5	0	0	5	3	3	3	4	2	3
Percy225	France	CAS1-Delhi	4	2	2	2	5	4	4	5	3	3	3	4	2	3
Percy339	Asia	CAS1-Delhi	4	2	2	2	5	5	4	5	3	3	3	4	2	3
Percy7	Africa	CAS1-Delhi	4	2	2	2	5	4	3	5	3	3	3	4	2	3
Percy91	Africa	CAS1-Delhi	4	2	2	2	4	4	3	5	3	3	3	4	2	3
Percy27	Africa	CAS1-Delhi	4	2	2	2	5	4	1	5	3	3	3	4	2	3
Percy926	Africa	CAS1-Delhi	4	2	2	2	5	4	3	0	3	3	1	4	2	3
Percy174	Asia	U	4	2	2	2	4	5	5	5	3	2	3	4	4	3
Percy706	Africa	CAS1-Kili	4	2	2	2	4	8	4	5	3	3	4	3	2	2
Percy209	Africa	U	5	3	4	2	4	8	2	5	3	3	3	4	2	1
Percy256	France	U	3	3	4	4	3	7	4	4	3	2	3	4	2	1
Percy203	Africa	AFRI variant	7	4	5	3	5	6	2	4	3	2	2	4	4	4
Percy122b	France	AFRI 1	6	4	5	3	4	6	2	4	3	2	2	3	4	3
Percy61	Africa	AFRI 1	4	4	5	3	5	5	2	4	3	2	2	3	4	4
Percy738	France	AFRI 1	4	4	5	3	5	6	2	4	3	2	2	3	4	4
Percy307	Africa	AFRI 1	7	4	5	2	5	6	2	4	3	2	1	4	4	4
Percy318	France	AFRI variant	4	4	5	2	5	6	2	4	3	2	1	4	4	4
Percy303	Africa	AFRI variant	7	5	5	2	5	6	2	4	3	2	1	4	4	4
Percy171	France	AFRI 1	4	4	5	2	5	6	2	4	3	2	1	3	4	4
Percy304	Africa	AFRI 1	7	5	5	2	4	7	2	4	3	2	1	4	4	4
Percy334	France	AFRI 1	7	5	5	2	5	7	2	4	3	2	1	4	4	4
Percy306	Africa	AFRI variant	7	5	5	2	5	8	2	4	3	2	1	5	4	4
Percy57	Africa	AFRI 1	7	5	5	2	5	0	2	4	3	2	1	4	4	5
Percy309	Africa	AFRI 1	5	9	5	2	5	7	2	4	3	2	1	4	4	5
Percy308	Africa	AFRI 1	6	4	5	2	5	4	4	4	3	2	2	4	4	3
Percy313	France	AFRI 1	6	4	5	2	5	4	4	4	3	2	2	4	4	3
#950052	Africa	AFRI 1	6	4	5	2	5	4	4	4	3	2	2	4	4	3
Percy305	Africa	AFRI 1	6	4	5	2	5	5	4	4	3	2	2	6	4	3
Percy311	Africa	AFRI 1	6	4	5	2	5	5	4	4	3	2	2	6	4	3
Percy18	Africa	AFRI 1	6	4	5	2	5	5	4	4	3	2	2	4	4	6
Percy310	Africa	AFRI 1	6	3	5	2	5	5	4	4	3	2	2	4	4	4
Percy312	France	AFRI variant	6	3	5	2	5	5	4	4	3	2	2	4	4	4
Percy199	Africa	AFRI 1	6	4	5	2	5	5	4	4	3	2	2	4	4	4
Percy314	France	AFRI 1	6	4	5	1	5	5	4	4	3	2	2	4	4	4
Percy315	Africa	AFRI variant	6	4	7	2	5	4	3	4	3	2	2	4	4	4
Percy316	Africa	AFRI variant	6	4	7	2	5	4	3	4	3	2	2	4	4	4
#970197	Africa	AFRI 1	4	4	5	2	5	5	4	4	3	2	2	6	4	3
Percy119	Africa	AFRI variant	2	5	5	2	6	7	4	4	3	2	1	3	4	1
Percy56	Africa	AFRI 2 variant	4	2	4	2	2	4	4	2	4	2	1	2	4	3
Percy17	Africa	AFRI 2 variant	4	2	4	2	2	4	4	4	4	2	1	2	4	3
Percy688	Africa	AFRI 2	4	2	4	2	2	4	4	4	4	2	1	2	4	3
Percy746	Africa	AFRI 2 variant	4	2	4	2	2	4	4	4	4	2	1	2	4	3
Percy204	Africa	AFRI 2	4	2	4	2	2	4	4	4	4	2	1	2	4	3
#951455	Africa	AFRI 2	4	2	4	2	2	4	4	4	4	2	1	2	4	3
Percy373	Africa	AFRI 2	4	2	4	2	2	4	4	4	4	2	1	2	4	3
Percy995	Africa	AFRI 2	3	2	4	2	2	0	0	0	4	2	1	2	4	3
Percy16	Africa	AFRI 2	4	2	4	2	2	4	3	4	4	2	1	2	4	3
Percy59	Africa	AFRI 2 variant	3	2	4	2	2	4	4	4	4	2	1	2	4	3
#980699	Africa	AFRI 2 variant	3	2	4	2	2	4	4	4	3	2	1	2	4	3
Percy382	Africa	AFRI 3	4	2	4	2	2	4	6	4	4	2	1	2	4	3
Percy737	Africa	AFRI 2 variant	4	2	4	2	2	4	6	4	4	2	1	2	4	4
Percy099a	Africa	AFRI 2 variant	4	2	2	2	2	4	4	4	4	2	1	2	2	3
#961389	Africa	AFRI 1	4	2	4	2	2	4	4	4	4	2	1	1	4	4
#960340	Africa	AFRI 2	2	2	4	2	2	4	4	4	4	2	1	2	4	4
Percy693	France	AFRI_3	4	2	4	2	2	4	4	4	2	2	1	2	4	4
Percy333	France	AFRI 2 variant	2	2	4	2	2	4	4	4	3	2	1	2	4	4
Percy58	Africa	AFRI 2 variant	4	2	4	2	2	4	4	4	3	2	1	2	2	4
Percy13	Africa	AFRI 2 variant	4	4	4	2	2	4	3	4	3	2	1	2	4	2
Percy60	Africa	AFRI 2	4	2	4	2	2	4	4	2	4	2	1	2	4	3
Percy1035	France	Bov	4	4	3	3	3	2	5	0	3	2	2	0	4	2
Percy1045	France	Bov	7	5	5	3	3	0	0	0	3	2	2	3	3	2
Percy260	Africa	Bov variant	4	3	5	3	3	2	3	4	3	2	2	3	4	3
Percy757	France	Bov	3	3	5	3	3	2	3	4	3	2	2	3	4	3
Percy704	France	Bov1	3	3	5	2	3	3	3	4	3	2	2	3	4	2
Percy54	France	Bov1_BCG	9	5	5	3	3	2	2	4	3	2	1	3	4	2
Percy567	France	Bov1_BCG	5	5	6	3	3	2	3	4	2	1	2	3	4	2
Percy184	Africa	Bov	6	4	3	3	1	2	2	4	3	2	2	3	4	3
Percy55	France	Bov1	6	4	5	3	3	2	3	4	3	2	2	3	4	3
Percy196	France	Bov1_BCG	5	5	5	3	3	2	3	4	3	2	2	1	2	2
Percy197	France	Bov1_BCG	5	5	5	3	3	2	3	4	3	2	2	1	2	2
Percy62	France	Bov1_BCG	5	5	5	3	3	2	3	4	3	2	2	1	2	2
Percy142	France	Bov1_BCG	5	5	5	3	3	2	3	4	3	2	2	1	2	2
Percy563	France	Bov1_BCG	5	5	5	1	3	2	3	4	3	2	2	1	2	2
Percy763	France	Bov1_BCG	5	5	5	2	3	2	3	4	3	2	2	1	2	2
Percy343	France	Bov1_BCG	5	5	5	0	3	2	3	4	3	2	2	1	2	3
Percy043a	France	Bov variant	5	5	5	3	3	2	3	4	1	2	2	1	4	2
Percy317	France	Bov variant	4	5	5	3	3	1	3	4	3	2	2	1	4	2
Percy53	France	Bov1_BCG	5	2	5	3	5	2	3	4	2	2	2	1	4	2
Percy324	Asia	EAI variant	6	4	4	5	5	4	2	6	3	3	3	6	1	4
Percy643	France	EAI5	6	4	4	5	5	4	3	0	3	3	3	10	1	4
Percy181c	Asia	EAI1-SOM	6	4	4	5	4	4	4	4	3	3	3	6	2	4
Percy178c	Asia	EAI variant	10	5	4	5	5	2	2	6	3	3	3	10	2	4
Percy668	Asia	EAI5	6	3	4	5	5	4	2	5	3	3	3	6	2	4
Percy183c	Asia	EAI4-VNM	7	4	4	6	5	4	2	5	3	3	3	5	2	4
Percy186c	Asia	EAI1-SOM	6	4	4	7	5	4	2	5	3	3	3	5	2	4
Percy193c	Asia	EAI1-SOM	7	4	5	3	5	4	2	5	3	3	3	8	2	4
Percy191c	Asia	EAI-U	7	4	3	6	5	4	2	5	3	3	3	3	2	3
Percy189c	Asia	EAI5	10	4	4	5	5	4	2	5	3	3	3	5	2	6
Percy195c	Asia	EAI-U	7	3	3	6	5	4	2	5	3	3	3	5	2	4
Percy211	Africa	EAI4-VNM	7	4	4	2	5	3	2	5	3	3	3	5	2	4
Percy170	France	EAI4-VNM	7	4	4	7	5	6	2	5	3	3	2	5	2	4
Percy189a	Africa	EAI	3	4	4	3	5	4	3	4	3	3	3	6	2	7
Percy065b	Asia	EAI variant	9	4	4	3	5	4	2	6	1	3	2	5	2	1
Percy699	Asia	EAI5 or EAI3	5	4	4	6	6	3	3	6	3	2	3	5	1	4
Percy700	Asia	EAI5 or EAI3	5	4	4	6	3	3	3	6	3	2	3	5	1	4
Percy323	Asia	EAI6-BGD1	8	1	4	4	5	4	3	6	1	3	2	8	2	4
Percy325	Asia	EAI6-BGD1	8	4	4	2	5	4	3	6	1	3	2	8	2	4
Percy353	Asia	EAI variant	8	4	4	4	5	4	3	7	1	3	2	6	2	4
Percy128	France	EAI3-IND	6	1	4	3	6	3	3	7	3	3	4	6	1	4
Percy210	France	EAI variant	7	1	4	5	4	4	3	6	3	3	4	7	1	4
Percy153r	Asia	EAI3-IND	6	1	4	5	3	4	3	6	3	3	3	6	1	6
Percy330	Asia	EAI3-IND	6	1	4	5	6	4	3	6	3	3	3	6	1	6
Percy157b	Asia	EAI variant	8	4	2	5	5	5	3	6	2	1	3	3	2	7
Percy88	Asia	EAI1-SOM	8	4	2	5	5	4	3	6	3	1	3	3	2	7
Percy909	Africa	EAI1-SOM	8	4	2	5	5	4	3	6	3	1	3	10	2	5
Percy342	Africa	EAI1-SOM	9	2	2	5	3	4	3	6	3	1	3	7	2	5
Percy337	Asia	EAI5	8	4	6	5	4	3	3	5	3	3	3	2	2	4
Percy352	Asia	EAI5	8	4	6	5	4	3	3	5	3	3	3	2	2	4
Percy180c	Asia	U	4	5	4	5	4	4	3	6	3	3	2	11	2	2
Percy182c	Asia	U	4	5	4	5	4	4	3	6	3	3	2	11	2	2
Percy184c	Asia	U	4	9	4	5	4	4	3	6	3	3	2	11	2	2
Percy060b	France	U	4	5	4	5	4	4	3	6	3	3	2	10	2	2
Percy185c	Asia	EAI variant	4	6	4	5	4	4	3	6	3	3	2	9	2	2
Percy084b	Asia	EAI5	4	6	4	5	4	4	3	6	3	2	2	10	2	3
